# Supplementary material for: The Early Social Cognition Inventory (ESCI): An examination of its psychometric properties from birth to 47 months
Source: Behav Res Methods. 2021 Sep 10;54(3):1200–26. doi: 10.3758/s13428-021-01628-z (PMC9170618; doi:10.3758/s13428-021-01628-z)
Supplement: Supplementary file 1 — (CSV 34 kb) [file 13428_2021_1628_MOESM1_ESM.csv]

age_days	child_gender	parent_age	parent_gender	country	sibling	multilingual	childcare	parent_education	currency	income	q1	q2	q3	q4	q5	q6	q7	q8	q9	q10	q11	q12	q13	q14	q15	q16	q17	q18	q19	q20	q21	q22	q23
17	Male	36	Female	Australia	Yes	Monolingual		High School	AUD		0	0	0	0	0	0	0	0	1	0	0	0	0	0	0	0	0	0	0	0	0	1	0
29	Male	27	Female	Australia	No	Monolingual		Undergraduate Degree	AUD	100000	0	0	0	0	0	0	0	0	0	0	0	0	0	0	0	0	0	0	0	0	0	1	0
27	Female	32	Female	Australia	Yes	Monolingual		Undergraduate Degree	AUD	200000	0	0	0	0	0	0	0	0	0	0	0	0	0	0	0	0	0	0	0	0	0	1	0
20	Female	18	Female	United States	No	Monolingual		High School	USD		0	0	1	0	0	0	1	0	0	0	0	0	0	0	0	0	0	0	0	0	1	1	0
38	Female	21	Female	Australia	No	Monolingual		High School	AUD		1	0	0	0	0	0	0	1	1	0	1	0	0	0	0	0	0	0	0	0	0	1	1
52	Female	24	Female	Australia	No	Monolingual		Community College	AUD		1	0	0	0	0	0	0	0	0	0	0	0	0	0	0	0	0	0	0	0	0	1	0
57	Male	32	Female	Australia	No	Monolingual		Undergraduate Degree	AUD		0	0	0	0	0	0	0	0	0	0	0	0	0	0	0	0	1	0	0	0	0	1	0
60	Male	33	Female	Australia		Monolingual		Undergraduate Degree	AUD		0	0	0	0	0	0	0	0	0	0	1	0	0	0	0	0	0	0	0	0	0	1	0
31	Female	20	Female	Australia	No	Multilingual		High School	AUD	30000	0	0	0	0	0	0	0	0	0	0	0	0	0	0	0	0	0	0	0	0	0	1	0
47	Male	37	Female	Australia	Yes			Undergraduate Degree	AUD	250000	0	0	1	0	0	0	0	0	0	0	0	0	0	0	0	0	0	0	0	0	0	1	0
50	Female	24	Female		No	Multilingual		Postgraduate Degree			0	0	0	0	0	0	0	0	1	0	0	0	0	0	0	0	0	0	0	0	0	1	0
33	Male	30	Female	United Kingdom	No	Multilingual		Postgraduate Degree	GBP	65000	0	0	0	0	0	0	0	0	0	0	0	0	0	0	0	0	0	0	0	0	0	1	0
58	Female	20	Female	United States	No	Monolingual		Community College	USD	15000	0	0	0	0	0	0	0	0	1	0	0	0	0	0	0	0	0	0	0	0	0	1	0
52	Male	25	Female	United States	No	Monolingual		Postgraduate Degree	USD	70000	0	0	0	0	0	0	0	0	0	0	0	0	0	0	0	0	0	0	0	0	0	1	0
78	Male	24	Female	Australia	No	Monolingual		High School	AUD		0	0	0	0	0	0	0	0	0	0	0	0	0	0	0	0	0	0	0	0	0	1	0
89	Male	31	Female	Australia	Yes	Multilingual		Postgraduate Degree	AUD	65000	0	0	0	0	0	0	0	0	0	0	0	0	0	0	0	0	0	0	0	0	0	1	0
67	Male	26	Female	Australia	No	Monolingual		Undergraduate Degree	AUD	85000	0	0	0	0	0	0	0	0	0	0	0	0	0	0	0	0	0	0	0	0	0	1	1
75	Female	30	Female	Australia	No	Monolingual		Postgraduate Degree	AUD	90000	0	0	0	0	0	0	0	0	0	0	0	0	0	0	0	0	0	0	0	0	0	1	0
72	Female	32	Female	Australia	Yes	Monolingual		Postgraduate Degree	AUD	125000	1	0	0	0	0	0	0	0	0	0	0	0	0	0	0	0	0	0	0	0	0	1	0
90	Male	32	Female		No	Multilingual		Undergraduate Degree			1	0	0	0	0	0	0	0	0	0	0	0	0	0	0	0	1	0	0	0	0	1	0
77	Male	43	Female	United Kingdom	No	Monolingual		Undergraduate Degree	GBP		0	0	0	0	0	0	0	0	0	0	0	0	0	0	0	0	0	0	0	0	0	1	0
89	Female	20	Female	United Kingdom	Yes	Monolingual		Community College	GBP		0	0	0	0	0	0	0	0	0	0	0	0	0	0	0	0	0	0	0	0	0	1	0
108	Male	26	Female	Australia	No	Monolingual		Community College			1	0	0	0	0	0	0	0	1	0	0	0	0	0	0	0	0	0	0	0	0	1	0
116	Female	29	Female	Australia	Yes	Monolingual		High School	AUD		1	0	0	0	1	0	0	1	1	0	1	0	1	0	0	0	1	0	0	0	0	1	1
119	Female	36	Female	Australia	Yes	Multilingual		Community College	AUD		0	0	0	0	0	0	0	0	1	0	0	0	0	0	0	0	0	0	0	0	0	1	0
94	Male	27	Female	Australia	No	Monolingual		High School	AUD	160000	0	0	0	0	0	0	0	0	0	0	0	0	1	0	0	0	1	0	0	0	0	1	0
93	Female	23	Female		No	Multilingual		Postgraduate Degree			1	0	0	0	0	0	0	1	1	0	0	0	0	0	0	0	0	0	0	0	0	1	0
94	Female	33	Female	United Kingdom	No	Monolingual		Undergraduate Degree	GBP		1	0	1	0	0	0	0	0	1	0	1	0	0	0	0	0	1	0	0	0	0	1	1
115	Male	25	Female	United Kingdom	Yes	Monolingual		Undergraduate Degree	GBP		0	0	0	0	0	0	0	0	0	0	0	0	0	0	0	0	0	0	0	0	0	1	0
119	Male	23	Female	United Kingdom	No	Monolingual		High School	GBP		0	0	0	0	0	0	0	0	1	0	0	0	0	0	0	0	0	0	0	0	0	1	0
93	Male	28	Female	United Kingdom	No	Monolingual		Postgraduate Degree	GBP	70000	0	0	0	0	0	0	0	0	0	0	0	0	0	0	0	0	1	0	0	0	0	1	0
95	Male	34	Female	United Kingdom	No	Monolingual		Postgraduate Degree	GBP	75000	0	0	0	0	0	0	1	0	0	0	0	0	0	0	0	0	0	0	0	0	0	1	0
114	Male	27	Female	United States	Yes	Monolingual		Community College	USD	30000	0	0	0	0	0	0	0	1	1	0	0	0	0	0	0	0	0	0	0	0	0	1	0
101	Male	27	Female	United States	No	Monolingual			USD	38000	1	0	1	0	0	0	0	1	1	0	1	0	0	0	0	0	0	0	0	0	0	1	1
134	Male	34	Female	Australia	No	Monolingual		Community College	AUD		0	0	0	0	0	0	0	1	1	1	1	0	1	0	0	0	1	0	0	0	0	1	0
138	Male	34	Female	Australia	Yes	Multilingual		Undergraduate Degree	AUD		1	0	0	0	0	0	0	1	0	0	0	0	0	0	0	0	0	0	0	0	0	1	0
141	Female	27	Female	Australia	No	Monolingual		Undergraduate Degree	AUD		0	0	0	0	0	0	0	0	0	0	0	0	0	0	0	0	0	0	0	0	0	1	0
150	Male	41	Female	Australia	Yes	Monolingual		Undergraduate Degree	AUD		1	0	0	0	0	0	0	1	1	0	0	0	0	0	0	0	0	0	0	0	0	1	0
145	Female	24	Female	Australia	No	Monolingual		Community College	AUD	50000	1	0	0	0	0	1	1	1	1	0	1	0	0	0	0	0	1	0	1	0	0	1	0
122	Male	31	Female	Australia	Yes	Monolingual		Community College	AUD	130000	1	0	0	0	0	0	0	1	1	0	1	0	0	0	0	0	0	0	0	0	0	1	0
130	Male	34	Female	Canada	No	Monolingual		Postgraduate Degree	CAD	60000	1	0	1	0	0	0	1	1	0	0	1	0	0	0	0	0	1	0	0	0	1	1	1
131	Female	32	Female	Canada	Yes	Monolingual		Community College	CAD	75000	0	0	0	0	0	0	0	0	1	0	1	0	0	0	0	0	0	0	0	0	0	1	0
137	Male	31	Female	United Kingdom	No	Monolingual		Undergraduate Degree			1	0	0	0	0	0	0	0	1	0	0	0	0	0	0	0	0	0	0	0	0	1	0
142	Female	32	Female	United Kingdom	No	Monolingual		Undergraduate Degree			1	0	0	0	0	0	1	1	1	0	1	0	0	0	0	0	0	0	0	0	0	1	0
141	Male	30	Female	United Kingdom	Yes	Monolingual		Undergraduate Degree	GBP	60000	1	0	0	0	0	0	0	1	0	0	1	0	0	0	0	0	0	0	0	0	0	1	0
131	Male	36	Female	United Kingdom	Yes	Monolingual		Postgraduate Degree	GBP	100000	0	0	0	0	0	0	0	0	1	0	0	0	0	0	0	0	0	0	0	0	0	1	0
127	Female	32	Female	United States	No	Monolingual		Postgraduate Degree	USD	65000	1	0	0	0	0	0	0	0	1	0	1	0	0	0	0	0	0	0	0	0	0	1	1
162	Female	36	Female	Australia	Yes	Multilingual		High School			1	0	0	0	0	0	0	1	1	0	0	0	1	0	0	0	0	0	0	0	0	1	0
156	Male	33	Female	Australia	Yes	Monolingual		Postgraduate Degree			0	0	0	0	0	0	1	0	1	0	0	0	0	0	0	0	0	0	0	0	0	1	0
163	Male	32	Female	Australia	Yes	Monolingual		Undergraduate Degree	AUD		1	1	0	0	0	0	0	0	0	0	0	0	0	0	0	0	1	0	0	0	0	1	0
182	Male	29	Female	Australia	No	Monolingual		High School	AUD		0	0	1	0	0	0	0	0	0	0	0	0	0	0	0	0	1	0	0	0	0	1	0
181	Male	33	Female	Australia	No	Monolingual		Community College	AUD	60000	1	0	1	0	0	0	1	1	1	0	1	0	1	0	0	0	0	0	0	0	1	1	1
178	Male	28	Female	Australia	No	Monolingual		Community College	AUD	80000	1	0	1	0	0	0	1	1	1	0	1	0	1	0	0	0	1	0	0	0	1	1	0
165	Male	28	Female	Australia	No	Monolingual		High School	AUD	85000	1	0	1	0	0	0	0	1	0	0	0	0	0	0	0	0	0	0	0	0	0	1	0
156	Male	33	Female	Australia	No	Monolingual		Undergraduate Degree		115000	1	0	0	0	0	0	1	1	1	0	1	0	1	1	0	0	0	0	0	0	0	1	0
161	Male	35	Male	Canada	Yes	Monolingual		Postgraduate Degree	CAD	200000	0	0	0	0	0	0	0	1	1	0	0	0	0	0	0	0	0	0	0	0	0	1	0
162	Female	34	Female		No	Multilingual		Postgraduate Degree			1	0	1	0	0	0	1	1	1	1	1	0	1	0	0	0	1	0	0	1	1	1	1
159	Male	30	Female	United Kingdom	No	Monolingual		Undergraduate Degree	GBP		1	0	0	0	0	0	0	1	1	0	1	0	1	0	0	0	0	0	0	0	0	1	0
172	Female	36	Female	United Kingdom	Yes	Monolingual		Postgraduate Degree	GBP	45000	1	0	0	1	0	0	1	1	1	0	1	0	0	0	0	0	0	0	0	0	0	1	0
158	Female	33	Female	United Kingdom	No	Monolingual		Postgraduate Degree	GBP	76000	0	0	1	0	0	0	1	0	1	0	1	0	0	0	0	0	0	0	0	0	1	1	1
162	Female	33	Female	United Kingdom	Yes	Monolingual		Undergraduate Degree	GBP	80000	0	0	0	0	0	0	0	0	0	0	0	0	0	0	0	0	0	0	0	0	0	1	0
153	Male	35	Female	United Kingdom	Yes	Multilingual		Postgraduate Degree	GBP	100000	0	0	0	0	0	0	0	0	0	0	0	0	0	0	0	0	0	0	0	0	0	1	0
194	Male	35	Female	Australia	Yes	Monolingual		Undergraduate Degree	AUD		1	0	1	0	0	0	0	1	1	0	1	0	0	0	0	0	0	0	0	0	0	1	1
187	Male	38	Female	Australia	Yes	Monolingual		Postgraduate Degree	AUD		1	0	1	1	0	1	1	1	1	0	1	0	1	0	0	0	1	0	0	0	1	1	1
194	Female	31	Female	Australia	No	Multilingual		Undergraduate Degree	AUD		1	0	1	0	0	1	0	1	1	0	1	0	0	1	0	0	1	0	0	0	0	1	1
194	Male	35	Female	Australia	No	Monolingual		Community College	AUD	40000	1	0	0	0	0	0	1	0	1	0	1	0	0	0	0	0	1	0	0	0	0	1	0
206	Male	23	Female	Australia	No	Monolingual		Community College	AUD	110000	1	0	1	0	0	1	1	1	1	0	1	0	1	0	0	0	1	0	0	0	1	1	1
200	Female	36	Female	Australia	No	Monolingual		Undergraduate Degree	AUD	240000	0	0	0	0	0	0	0	0	0	0	0	0	0	0	0	0	1	0	0	0	0	1	0
206	Female	32	Female	Australia	No	Monolingual		Undergraduate Degree	AUD	250000	1	0	0	0	0	0	0	1	1	1	1	0	0	0	0	0	0	0	0	0	0	1	1
186	Male	35	Female		No			Undergraduate Degree	USD		1	0	1	1	0	0	0	1	1	0	0	0	0	1	0	1	0	0	0	0	1	1	0
201	Male	38	Female	United Kingdom	No	Monolingual		Undergraduate Degree	GBP		1	0	1	0	0	1	0	1	0	0	1	0	1	1	0	0	1	0	0	0	1	1	1
201	Female	29	Female	United Kingdom	No	Monolingual		Postgraduate Degree	GBP	35000	0	0	1	0	0	0	1	0	1	0	0	0	0	1	0	0	0	0	0	0	0	1	0
211	Male	36	Female	United Kingdom	Yes	Monolingual		Postgraduate Degree	GBP	100000	0	0	0	0	0	0	0	0	0	0	0	0	0	0	0	0	0	0	0	0	0	1	0
200	Male	23	Female	United States	No	Monolingual		Undergraduate Degree	USD	50000	1	1	1	0	0	0	1	1	1	1	0	0	1	0	0	0	1	0	0	0	0	1	0
221	Male	31	Female	Australia	Yes	Monolingual		Undergraduate Degree	AUD		1	0	1	0	0	0	1	1	1	0	1	0	0	0	0	0	0	0	0	0	0	1	1
229	Male	30	Female	Australia	No	Multilingual		Postgraduate Degree			1	0	1	0	0	0	0	0	1	0	1	0	0	0	0	0	0	0	0	0	0	1	0
240	Female	24	Female	Australia	No	Monolingual		High School	AUD	50000	1	0	1	0	0	1	1	1	1	1	1	0	1	1	0	1	1	0	0	0	0	1	1
214	Male	24	Female	Australia	No	Monolingual		Community College	AUD	80000	1	0	1	0	0	1	0	1	1	1	1	0	0	1	0	0	1	0	0	0	0	1	1
228	Male	29	Female	Australia	No	Monolingual		Postgraduate Degree	AUD	185000	1	0	1	0	0	1	1	1	1	0	1	0	0	1	0	0	1	0	0	0	0	1	1
227	Male	37	Female	United Kingdom	No	Monolingual		Undergraduate Degree	GBP	70000	1	0	0	0	0	0	0	1	1	0	0	0	0	0	0	0	0	0	0	0	0	1	0
241	Female	31	Female	United Kingdom	Yes	Monolingual		Postgraduate Degree	GBP	85000	0	0	1	0	0	0	0	1	1	0	0	0	0	0	0	0	0	0	0	0	0	1	0
227	Female	33	Female	United States	No	Monolingual		Postgraduate Degree	USD	50000	1	0	0	0	0	0	0	1	1	0	0	0	0	0	0	0	1	0	0	0	0	1	0
261	Male	29	Female	Australia	No	Monolingual		Postgraduate Degree	AUD		1	0	1	0	0	1	1	1	1	0	1	0	0	0	0	0	1	0	0	0	0	1	1
265	pna	35	Female	Australia		Multilingual		Postgraduate Degree			1	0	0	0	0	1	1	1	1	0	1	0	0	0	0	0	0	0	0	0	1	1	0
273	Male	30	Female	Australia	No	Monolingual		Undergraduate Degree	AUD		1	0	1	0	0	1	1	1	1	0	1	0	1	1	0	0	1	0	0	0	0	1	1
267	Male	39	Female		No	Multilingual		Postgraduate Degree	EUR		1	0	1	0	0	0	0	1	1	0	1	0	0	1	0	1	1	0	0	0	0	1	1
269	Female	32	Female		No	Multilingual		Undergraduate Degree			1	0	1	0	1	0	1	1	1	0	0	0	0	0	0	0	0	0	0	0	0	1	0
263	Female	32	Female		Yes	Multilingual		Postgraduate Degree	EUR		0	0	0	0	0	0	0	1	0	0	1	0	0	0	0	1	0	0	0	0	0	1	0
250	Female	26	Female	United Kingdom	No	Monolingual		Undergraduate Degree			1	1	0	0	0	0	0	0	1	0	0	0	0	0	0	0	0	0	0	0	0	1	1
261	Female	34	Female	United Kingdom	No	Monolingual		Undergraduate Degree	GBP		1	0	1	0	0	0	0	0	0	0	1	0	0	0	0	0	0	0	0	0	0	1	1
263	Male	31	Female	United Kingdom	No	Monolingual		Postgraduate Degree	GBP		1	0	0	0	0	0	1	1	1	0	1	0	0	0	0	0	0	0	0	0	0	1	0
245	Male	31	Female	United Kingdom	No	Monolingual		Undergraduate Degree	GBP	60000	1	0	0	0	0	0	0	1	1	0	1	0	0	0	0	0	0	0	0	0	0	1	1
248	Female	33	Female	United Kingdom	No	Monolingual		Postgraduate Degree	GBP	90000	1	0	1	0	0	1	1	1	1	0	1	0	0	0	0	0	1	0	0	0	0	1	1
254	Male	25	Female	United States	Yes	Monolingual		Community College	USD	60000	1	0	0	0	0	0	1	0	1	0	1	0	0	0	0	0	0	0	0	0	0	1	1
284	Male	33	Female	Australia	Yes	Monolingual		Postgraduate Degree	AUD		1	1	1	0	0	0	1	1	1	0	1	0	1	0	0	0	1	0	0	0	0	1	1
285	Female	45	Female	Australia	No	Monolingual		Undergraduate Degree	AUD		1	0	1	0	0	1	1	1	1	0	1	0	1	1	0	1	1	0	0	0	1	1	1
296	Female	28	Female	Australia	No	Monolingual		Undergraduate Degree			1	0	1	0	0	1	1	0	1	0	1	0	0	0	0	0	0	0	0	0	0	1	0
295	Female	29	Female	Australia	Yes	Monolingual		Postgraduate Degree	AUD	80000	1	0	0	0	0	0	0	0	1	0	1	0	0	0	0	0	0	0	0	0	0	1	0
294	Female	31	Female	Australia	Yes	Monolingual		High School	AUD	140000	0	0	0	0	0	0	0	0	1	0	1	0	0	0	0	0	0	0	0	0	0	1	1
285	Female	27	Female	Australia	Yes	Monolingual			AUD	150000	0	0	1	0	0	0	0	1	0	0	1	0	0	0	0	0	1	0	0	0	0	1	1
287	Female	36	Female	Australia	No	Monolingual		Postgraduate Degree	AUD	170000	1	0	0	0	0	0	1	0	1	0	1	0	0	0	0	0	1	0	0	0	0	1	1
301	Female	36	Female	Canada	No	Monolingual		Undergraduate Degree	CAD	140000	1	0	1	1	0	1	1	1	1	0	1	0	1	1	0	1	1	0	0	0	0	1	1
294	Male	28	Female	United Kingdom	No	Monolingual		Postgraduate Degree	GBP	53000	1	0	1	0	0	1	1	1	1	0	1	0	0	0	0	0	0	0	0	0	0	1	1
292	Female	28	Female	United States	No	Monolingual		Postgraduate Degree			1	1	1	0	0	0	0	1	1	0	1	0	0	0	0	1	0	0	0	0	0	1	1
325	Male	31	Female	Australia	No	Monolingual		Undergraduate Degree	AUD		1	0	0	0	0	0	0	1	1	0	1	0	0	1	0	1	0	0	0	0	0	1	1
312	Female	32	Female	Australia	No	Multilingual		Postgraduate Degree	AUD	100000	1	0	1	1	0	1	0	1	1	0	1	0	0	0	0	0	1	0	0	0	0	1	1
310	Male	30	Female	Australia	Yes	Monolingual		Postgraduate Degree	AUD	120000	1	0	0	0	0	0	0	1	1	0	1	0	1	0	0	0	0	0	0	0	0	1	0
319	Female	33	Female	Australia				Community College	AUD	275000	1	0	1	1	0	1	1	0	1	0	1	0	1	0	0	0	1	0	0	0	0	1	0
326	Female	26	Female	Canada	No	Monolingual		Community College	CAD	85000	1	0	1	0	0	0	0	1	1	0	1	0	0	1	0	0	0	0	0	0	0	1	1
332	Male	46	Female		No	Multilingual		Postgraduate Degree			1	0	1	1	1	1	1	1	1	0	1	0	1	0	0	0	1	0	0	1	0	1	1
308	Male	38	Female	United Kingdom	Yes	Monolingual		Postgraduate Degree	GBP		0	0	1	0	0	0	0	0	1	0	0	0	0	0	0	0	0	0	0	0	0	1	1
330	Female	35	Male	United Kingdom	No	Monolingual		Undergraduate Degree	GBP	60000	1	0	1	0	0	1	1	1	1	0	1	0	0	1	0	0	0	0	0	0	0	1	1
332	Male	30	Female	United Kingdom	No	Monolingual		Postgraduate Degree	GBP	75000	1	0	1	0	0	0	1	1	0	0	1	0	0	1	0	1	1	0	0	0	0	1	0
326	Female	35	Female	United Kingdom	No	Monolingual		Postgraduate Degree	GBP	105000	1	1	1	1	1	0	1	1	1	0	1	0	1	1	0	1	1	0	0	0	1	1	1
311	Male	35	Female	United States	No	Multilingual		Community College	USD	70000	1	0	1	0	0	0	1	1	1	0	1	0	0	0	0	0	1	0	0	0	0	1	1
341	Male	28	Female	Australia	No	Monolingual		Postgraduate Degree	AUD		1	0	1	1	0	1	1	1	1	0	1	0	1	1	0	1	1	0	0	1	1	1	0
348	Female	40	Female	Australia	Yes	Monolingual		Postgraduate Degree	AUD		1	0	0	0	0	0	1	1	1	0	1	0	0	0	0	0	0	0	0	0	0	1	1
349	Male	26	Female	Australia	No	Monolingual		Undergraduate Degree	AUD	40000	1	0	0	0	0	1	1	1	1	0	1	0	1	1	0	1	1	0	0	0	0	1	1
360	Female	28	Female	Australia	Yes	Monolingual		Postgraduate Degree	AUD	65000	1	1	1	1	1	1	1	1	1	1	1	0	1	1	0	1	1	0	0	0	1	1	1
345	Female	26	Female	Australia	No	Monolingual		High School	AUD	130000	1	1	1	0	1	1	1	1	1	0	1	0	1	1	0	1	1	0	0	0	0	1	1
348	Female	40	Female	Australia	Yes	Monolingual		Postgraduate Degree	AUD	136000	1	0	0	0	0	0	1	1	1	0	1	0	0	0	0	0	0	0	0	0	0	1	1
336	Male	29	Female	United Kingdom	No	Monolingual		Undergraduate Degree	GBP	65000	1	0	1	0	0	0	0	1	1	0	1	0	0	1	0	0	0	0	0	0	0	1	0
358	Male	32	Female	United Kingdom	Yes	Monolingual		Postgraduate Degree	GBP	70000	1	0	0	0	0	0	1	1	1	0	1	0	0	1	0	1	0	0	0	0	0	1	1
350	Female	30	Female	United Kingdom	No	Monolingual		Postgraduate Degree	GBP	85000	0	0	1	1	0	0	1	1	1	0	1	0	0	1	0	0	0	0	0	0	0	1	1
357	Male	34	Female	United States	No	Monolingual		Postgraduate Degree	USD	130000	1	0	0	0	0	0	0	1	1	0	1	0	0	0	0	0	0	0	0	0	0	1	1
393	Male	29	Female	Australia	No	Multilingual		Undergraduate Degree	AUD		1	1	1	1	1	1	1	1	1	1	1	0	1	1	1	0	1	0	1	0	1	1	0
367	Female	31	Female	Australia	No	Monolingual		Postgraduate Degree	USD	120000	1	1	1	1	1	1	1	1	1	1	1	0	1	1	0	1	1	1	1	1	1	1	1
391	Male	32	Female		No	Multilingual		Postgraduate Degree			1	0	1	1	0	0	1	1	1	1	1	0	0	1	0	1	1	0	0	0	1	1	1
372	Male	30	Female	United Kingdom	No	Monolingual		Postgraduate Degree	GBP	20000	0	0	1	0	0	0	0	0	0	0	1	0	0	1	0	1	0	0	0	0	0	1	1
387	Female	32	Female	United Kingdom	No	Monolingual		Postgraduate Degree	GBP	30000	0	0	0	0	0	0	0	0	1	0	1	0	0	0	0	0	1	0	0	0	0	1	1
398	Female	36	Female		Yes	Monolingual		Community College			1	0	0	1	1	0	1	1	1	0	1	0	1	0	0	0	0	0	0	0	0	1	1
423	Male	35	Female	United Kingdom	No	Monolingual		Postgraduate Degree	GBP	155000	1	0	1	0	0	1	1	1	1	1	1	0	1	1	0	1	1	0	0	0	0	1	1
423	Female	21	Female	United States	Yes	Monolingual		High School	USD		1	1	1	1	0	1	1	1	1	0	1	0	1	1	1	1	1	0	0	1	0	1	1
399	Male	24	Female	United States	No	Monolingual		High School	USD	24000	1	0	1	1	0	1	1	1	1	0	1	0	0	1	0	1	1	0	0	0	0	1	1
431	Male	34	Female	Australia	No	Monolingual		Undergraduate Degree	AUD		1	0	1	1	0	1	1	1	1	0	1	0	1	1	0	1	1	0	0	0	1	1	1
432	Male	36	Female	Australia	Yes	Monolingual		Postgraduate Degree	AUD		1	1	1	1	0	1	1	1	1	0	1	0	0	1	0	1	0	0	0	0	0	1	1
441	Male	25	Female	Australia	Yes	Multilingual		Community College	AUD		1	1	1	1	0	1	1	1	1	0	1	0	0	1	0	1	0	0	0	0	0	1	0
442	Female	30	Female	Australia	Yes	Monolingual		Undergraduate Degree	AUD		1	1	1	0	0	0	1	1	1	0	1	0	0	1	0	1	0	0	0	0	1	1	1
432	Female	36	Female	Australia	Yes	Monolingual		Undergraduate Degree	AUD	160000	1	1	1	1	1	1	1	1	1	1	1	0	1	1	0	1	1	0	0	1	1	1	1
437	Male	27	Female		No	Multilingual		Postgraduate Degree			1	0	1	1	0	1	1	1	1	0	1	0	0	1	0	1	1	0	0	0	1	1	1
430	Female				No	Monolingual					1	0	1	1	1	1	1	1	1	0	1	0	1	1	0	1	1	0	0	1	1	1	1
439	Male	32	Female	United Kingdom	No	Monolingual		Postgraduate Degree	GBP		0	0	1	0	0	1	1	1	0	0	1	0	0	1	0	1	0	0	0	0	0	1	0
433	Female	36	Female	United Kingdom	No	Monolingual		Undergraduate Degree	GBP	50000	1	0	1	0	0	1	1	1	1	0	1	0	0	1	0	1	0	0	0	0	0	1	1
450	Male	33	Female	United States	No	Monolingual		Undergraduate Degree			1	0	1	0	0	0	1	1	1	0	1	0	1	1	0	1	1	0	0	0	1	1	1
450	Female	31	Female	United States	Yes	Monolingual		Community College	USD	90000	1	1	1	1	0	1	1	1	1	0	1	0	1	1	0	1	1	0	0	0	1	1	1
472	Female	18	Female	Australia	No	Monolingual		High School	AUD		1	0	1	1	0	1	1	1	1	0	1	0	0	1	0	1	0	0	0	0	1	1	1
480	Female	36	Female	Australia	No	Monolingual		High School	AUD	100000	1	0	0	0	0	1	1	1	1	0	1	0	0	1	0	1	0	0	0	0	0	1	1
473	Female	39	Female	Australia	No	Monolingual		Postgraduate Degree	AUD	200000	1	0	1	0	1	1	1	1	1	0	1	0	0	1	0	1	1	0	0	0	0	1	1
466	Male	30	Female		No	Multilingual		Postgraduate Degree			1	0	1	1	1	0	1	1	1	0	1	0	0	1	0	1	1	0	1	0	1	1	1
470	Male	40	Female					Postgraduate Degree			1	0	1	1	0	1	1	1	1	0	1	0	0	1	1	1	1	0	0	0	0	1	0
478	Male	25	Female	United Kingdom	Yes	Monolingual		High School	GBP		1	1	1	1	1	1	1	1	1	1	1	0	0	1	0	1	1	0	0	0	1	1	1
493	Female	36	Female	Australia	No	Monolingual		Undergraduate Degree	AUD		1	1	1	1	0	1	1	1	1	0	1	0	0	1	0	1	1	0	1	0	0	1	1
499	Male	27	Female	Australia	No	Monolingual		Undergraduate Degree	AUD		1	1	1	0	0	1	1	1	1	1	1	0	0	1	0	1	1	0	0	1	1	1	1
503	Female	31	Male	Australia	No	Multilingual		Postgraduate Degree	AUD	80000	1	1	1	1	0	1	1	1	1	1	1	0	1	1	0	1	1	0	0	1	1	1	1
516	Female	24	Female	Australia	No	Monolingual		Undergraduate Degree	AUD	90000	0	0	1	1	0	1	1	1	1	0	1	0	0	0	0	1	1	0	0	1	0	1	1
516	Male	38	Female	Australia	No	Multilingual		Community College	AUD	120000	1	1	1	1	0	1	1	1	1	1	1	0	1	1	0	1	1	0	0	1	0	1	1
507	Female	33	Female		No	Monolingual		High School			1	0	1	1	0	1	1	1	1	0	1	0	1	1	0	1	0	0	1	0	0	1	1
497	Female	26	Female	United Kingdom	No	Multilingual		Undergraduate Degree	GBP		0	1	0	1	0	1	1	1	0	1	1	0	1	1	0	1	0	0	0	0	1	1	0
515	Male	39	Female	United Kingdom	Yes	Monolingual		Undergraduate Degree	GBP	30000	0	0	1	0	0	0	0	1	0	0	1	0	0	1	0	1	0	0	0	0	0	1	1
517	Male	31	Female	United Kingdom	No	Monolingual		Undergraduate Degree	GBP	40000	1	0	0	0	0	1	1	1	1	0	1	0	0	1	0	1	0	0	0	1	0	1	1
508	Female	39	Female	United Kingdom	No	Monolingual		Postgraduate Degree	GBP	50000	1	0	1	1	0	0	1	1	0	0	1	0	0	1	0	1	1	0	0	0	1	1	1
527	Female	27	Female	Australia	No	Monolingual		Community College	AUD		1	0	1	0	0	1	1	1	1	0	1	0	1	1	0	1	0	0	0	0	0	1	1
536	Female	26	Female	Australia	No	Monolingual		Undergraduate Degree	AUD		1	1	1	0	0	1	1	1	1	0	1	0	0	1	0	1	1	0	0	1	0	1	1
542	Female	33	Female	Australia	No	Monolingual		Postgraduate Degree	AUD		1	0	1	1	0	1	1	1	1	0	1	0	0	1	0	1	0	0	0	0	0	1	1
547	Male	37	Female	Australia	Yes	Monolingual		Postgraduate Degree	AUD		1	1	1	1	1	1	1	1	1	0	1	0	1	1	0	1	1	1	0	1	1	1	1
530	Male	33	Female	Australia	No	Monolingual		Undergraduate Degree	AUD	350000	1	1	1	1	0	1	1	1	1	1	1	0	0	1	0	1	1	0	1	0	1	1	1
518	Female	39	Female	Canada	No	Multilingual		High School	CAD	130000	0	0	1	1	0	1	1	1	1	0	1	0	0	1	0	0	0	0	1	0	0	1	1
522	Female	32	Female	United Kingdom	No	Multilingual		Undergraduate Degree	GBP		1	1	1	0	1	1	1	1	1	1	1	0	0	1	0	1	1	0	0	1	0	1	1
530	Male	26	Female	United Kingdom	Yes	Monolingual		High School	GBP		0	0	1	1	1	1	1	1	1	0	1	0	1	1	0	1	1	0	1	0	1	1	0
520	Female	31	Female	United States	No	Multilingual		Postgraduate Degree	USD	120000	1	0	1	0	0	1	1	1	1	0	1	0	0	1	0	1	0	0	0	1	1	1	1
575	Female	33	Female	Australia	Yes	Monolingual		Undergraduate Degree			1	1	1	0	0	0	1	1	1	0	1	0	0	1	0	1	1	0	0	0	0	1	1
572	Female	29	Female	Australia	Yes	Monolingual		Undergraduate Degree	AUD	60000	1	0	1	0	0	1	1	1	1	1	1	0	1	1	0	1	1	0	0	0	1	1	1
556	Male	33	Female	Australia	No	Monolingual		Postgraduate Degree	AUD	160000	1	1	1	0	0	1	1	1	1	0	1	0	0	1	0	1	1	0	1	1	1	1	1
576	Male	32	Female		No	Multilingual		Postgraduate Degree			1	0	1	1	0	1	1	1	1	0	1	0	1	1	0	1	1	0	1	0	1	1	1
575	Male	25	Female	United Kingdom	Yes	Monolingual		Community College	GBP		1	0	1	1	0	1	1	1	1	0	1	0	0	0	0	0	1	0	0	0	0	1	1
569	Male	37	Female	United Kingdom	No	Monolingual		Postgraduate Degree	GBP	30000	0	1	1	0	0	1	1	1	0	0	1	0	0	1	0	1	0	0	0	1	0	1	1
569	Female	33	Female	United Kingdom	No	Monolingual		Community College	GBP	53000	1	0	1	1	0	1	1	1	0	0	1	0	1	1	0	1	1	0	1	1	1	1	1
590	Female	25	Female	Australia	No	Monolingual		Community College	AUD		1	0	1	0	0	1	1	1	1	0	1	0	0	0	0	0	1	0	0	0	1	1	1
590	Female	34	Female	Australia	No	Monolingual		Postgraduate Degree	AUD		1	1	1	0	0	1	1	1	1	0	1	0	0	1	0	1	0	0	0	1	0	1	1
593	Male	31	Female					Postgraduate Degree			1	1	1	1	0	1	1	1	1	0	1	0	1	1	0	1	1	0	1	0	1	1	0
608	Male	34	Female		No	Multilingual		Postgraduate Degree			1	1	1	0	0	1	1	1	1	0	1	0	1	1	1	1	1	0	1	1	1	1	1
578	Male	26	Female		No	Multilingual		Undergraduate Degree			1	1	1	1	0	1	0	1	1	1	1	0	0	1	1	1	1	1	1	1	0	1	0
581	Female	36	Female	United Kingdom	No	Monolingual		Undergraduate Degree	GBP		1	1	1	1	1	1	1	1	1	1	1	0	1	1	1	1	1	1	1	1	1	1	1
589	Female	25	Female	United Kingdom	Yes	Monolingual		Undergraduate Degree	GBP		0	0	1	1	0	0	1	1	1	0	1	0	0	1	0	1	1	0	0	0	0	1	1
608	Male	39	Female	United Kingdom	No	Multilingual		Undergraduate Degree	GBP		1	1	1	0	0	1	1	1	1	1	1	0	0	1	0	1	1	0	1	1	1	1	1
612	Female	33	Female	Australia	No	Monolingual		Undergraduate Degree	AUD	60000	1	0	1	1	0	1	1	1	1	1	1	0	0	1	0	1	1	0	0	0	1	1	1
630	Male	32	Female	Australia	No	Monolingual		High School	AUD	120000	1	1	1	1	1	1	1	1	1	1	1	0	1	1	0	1	1	0	1	1	1	1	1
617	Male	32	Female		No	Multilingual		Undergraduate Degree			1	1	1	1	0	0	1	1	1	0	1	0	0	1	0	1	1	0	0	0	0	0	0
617	Female	30	Female	United Kingdom	No	Monolingual		High School	GBP	16000	1	0	1	1	0	1	1	1	1	0	1	0	0	1	0	1	1	0	0	1	0	1	1
632	Female	28	Female	United Kingdom	No	Monolingual		Undergraduate Degree	GBP	25000	1	0	1	1	1	1	1	1	1	0	1	0	1	1	0	1	1	0	0	1	1	1	0
623	Male	40	Female	United Kingdom	No	Monolingual		Undergraduate Degree	GBP	80000	1	0	1	1	0	1	1	1	1	0	1	0	0	1	0	1	1	0	0	0	1	1	1
655	Female	30	Female	Australia	Yes	Monolingual		Undergraduate Degree			1	1	1	1	1	1	1	1	1	1	1	0	1	1	0	1	1	0	1	1	1	1	1
645	Female	32	Female		No	Multilingual		Undergraduate Degree			1	1	1	1	0	1	1	1	1	1	1	0	1	1	0	1	1	0	1	1	0	1	1
664	Male	37	Female	United Kingdom	No	Monolingual		Postgraduate Degree	GBP		1	1	1	1	0	1	1	1	1	0	1	0	0	1	0	1	1	0	0	1	1	1	1
661	Female	28	Female	United Kingdom	No	Monolingual		High School	GBP	55000	1	0	1	1	0	1	1	1	0	0	1	0	1	1	0	1	1	0	0	1	0	1	1
642	Female	32	Female	United Kingdom	No	Monolingual		Postgraduate Degree	GBP	65000	1	0	1	0	0	1	1	1	1	1	1	0	1	1	0	1	1	0	0	1	1	1	1
643	Male	41	Female	United States	No	Multilingual		Postgraduate Degree	USD	190000	1	1	1	1	0	1	1	1	1	0	1	0	1	1	0	1	1	1	0	1	1	1	1
676	Male	25	Female	Australia	Yes	Monolingual		Community College	AUD		1	1	1	1	1	1	1	1	1	1	1	0	0	1	0	1	1	0	1	1	1	1	1
694	Male	32	Female	Australia	No	Monolingual		Postgraduate Degree	AUD	125000	1	0	1	1	1	1	1	1	1	1	1	0	0	1	0	1	1	1	1	1	1	1	0
674	Female	38	Female		Yes	Multilingual		Postgraduate Degree			1	1	1	1	1	1	1	1	1	1	1	0	1	1	1	1	1	1	1	1	1	1	1
675	Male	43	Female	United Kingdom	No	Monolingual		Undergraduate Degree	GBP		1	1	1	1	0	1	1	1	1	0	1	0	1	1	0	1	1	0	0	0	0	1	1
677	Female	37	Female	United Kingdom	Yes	Monolingual		High School	GBP		1	1	1	0	0	1	1	1	0	0	1	0	0	1	0	1	1	0	0	1	1	1	0
685	Male	28	Female	United Kingdom	No	Monolingual		Undergraduate Degree	GBP		1	1	1	1	0	1	1	1	1	0	1	0	1	1	0	1	1	0	0	1	1	1	1
688	Female	30	Female	United Kingdom	Yes	Monolingual		Postgraduate Degree	GBP	60000	1	1	1	1	1	1	1	1	1	1	1	0	1	1	0	1	1	1	1	1	1	1	1
683	Male	37	Female	United States	Yes	Monolingual		Undergraduate Degree	USD		1	1	1	1	1	1	1	1	1	1	1	0	1	1	1	1	1	0	1	1	1	1	1
706	Female	28	Female	Australia	Yes	Monolingual		Undergraduate Degree	AUD	125000	1	1	1	1	0	1	1	1	1	0	1	0	1	1	0	1	0	0	0	1	1	1	1
711	Male	35	Female	Australia	No	Monolingual		Undergraduate Degree	AUD	200000	1	1	1	1	1	1	1	1	1	1	1	1	1	1	1	1	1	1	1	1	1	1	0
721	Male				No	Monolingual					1	0	1	1	0	1	1	1	1	0	1	0	1	1	0	1	0	0	0	1	0	1	0
702	Male	39	Female	United Kingdom	No	Monolingual		Undergraduate Degree	GBP		1	0	1	0	0	1	1	1	1	1	1	0	1	1	0	1	1	0	0	1	1	1	0
713	Male	32	Female	United Kingdom	No	Monolingual		Undergraduate Degree	GBP	68000	1	1	1	1	1	1	1	1	1	1	1	0	0	1	1	1	1	0	1	1	0	1	1
712	Male	39	Female	United Kingdom	No	Monolingual		Undergraduate Degree	GBP	80000	1	1	1	1	0	1	1	1	1	1	1	0	0	1	1	1	1	1	0	1	1	1	1
730	Male	35	Female	United States	Yes	Multilingual		Postgraduate Degree	USD	105000	1	1	1	1	0	1	1	1	1	1	1	0	0	1	0	1	1	1	0	1	1	1	1
738	Female	24	Female	Australia	No	Monolingual		Undergraduate Degree	AUD	60000	1	1	1	1	1	1	1	1	1	0	1	0	0	1	1	1	0	0	1	1	0	1	1
745	Female	35	Female	Australia	No	Monolingual		High School	AUD	114000	1	1	1	1	1	1	1	1	1	0	1	0	1	1	0	1	1	0	1	1	1	1	1
753	Female	40	Female	Australia	Yes	Monolingual		Community College	AUD	140000	1	0	1	1	0	1	1	1	1	0	1	0	0	1	0	1	0	0	0	1	0	1	1
756	Female	32	Female		No	Monolingual		Postgraduate Degree			1	0	1	1	0	1	1	1	0	0	1	0	0	1	0	1	1	0	0	1	0	1	1
731	Male	35	Female	United States	Yes	Multilingual		Postgraduate Degree	USD	105000	1	0	1	1	0	1	1	1	1	1	1	0	0	1	0	1	1	1	0	1	1	1	1
769	Male	30	Female	Australia	No	Monolingual		Undergraduate Degree	AUD		1	0	1	1	0	1	1	1	1	0	1	0	0	1	0	1	0	0	1	1	1	1	0
764	Male	34	Female	United Kingdom	No	Monolingual		Undergraduate Degree			1	0	1	1	0	1	1	1	1	0	1	0	0	1	0	1	0	0	1	1	1	1	1
776	Female	18	Female	United Kingdom	Yes	Multilingual			GBP	13000	1	0	1	1	0	1	1	1	1	0	1	0	0	1	0	1	1	0	0	1	1	1	1
762	Female	31	Female	United Kingdom	No	Monolingual		Undergraduate Degree	GBP	80000	1	1	1	0	0	1	1	1	1	1	1	0	1	1	0	1	1	0	0	1	1	1	1
764	Male	35	Male	United States	No	Multilingual		Postgraduate Degree	USD	200000	1	1	1	1	1	1	1	1	1	1	1	1	1	1	1	1	1	1	1	1	1	1	1
802	Female	35	Female	Australia	No	Multilingual		Postgraduate Degree	AUD		0	1	1	0	1	1	1	1	0	0	1	0	1	1	1	1	1	0	0	1	1	1	1
799	Male	34	Female	United Kingdom	Yes	Monolingual		High School	GBP		1	1	1	1	0	1	1	1	1	0	1	0	0	1	1	1	1	0	0	0	0	1	1
815	Female	34	Female	United Kingdom	Yes	Monolingual		High School	GBP		1	0	1	1	0	1	1	1	1	0	1	0	1	1	1	1	1	1	1	1	0	1	1
817	Female	24	Female	United Kingdom	Yes	Monolingual		High School	GBP	15000	1	0	1	1	1	1	1	1	1	0	1	0	1	1	1	1	1	0	0	1	0	1	1
811	Male	44	Female	United Kingdom	No	Monolingual		Postgraduate Degree	GBP	10000	1	1	1	1	1	1	1	1	1	1	1	0	1	1	1	1	1	1	1	1	1	1	1
811	Male	33	Female	United Kingdom	No	Monolingual		Undergraduate Degree	GBP	36000	1	0	1	1	0	1	1	1	1	1	1	0	1	1	0	1	1	0	1	1	1	1	1
818	Male	32	Female	United Kingdom	Yes	Multilingual		Postgraduate Degree	GBP	75000	1	1	1	0	0	1	1	1	1	0	1	0	1	1	0	1	1	0	0	0	1	1	1
841	Female	33	Female	United Kingdom	No	Monolingual		High School	GBP	22000	1	0	1	1	0	1	1	1	1	0	1	0	1	1	0	1	1	0	0	1	1	1	1
832	Male	33	Female	United Kingdom	No	Monolingual		Postgraduate Degree	GBP	35000	1	0	1	1	1	1	1	1	1	1	1	0	1	1	0	1	1	0	1	1	1	1	1
841	Female	31	Female	United Kingdom	Yes	Monolingual		Postgraduate Degree	GBP	85000	1	1	1	1	1	1	1	1	1	1	1	0	1	1	1	1	1	0	0	1	1	1	1
863	Male	44	Female	Australia	No	Monolingual		Undergraduate Degree			1	1	1	0	0	1	1	1	1	0	1	0	1	1	0	0	0	0	0	0	0	1	0
865	Male	33	Female	Australia	Yes	Monolingual		Postgraduate Degree	AUD	200000	1	1	1	1	1	1	1	1	1	1	1	1	1	1	1	1	1	0	1	1	1	1	1
874	Female	35	Female	Canada	Yes	Monolingual		Postgraduate Degree	CAD		1	1	1	1	0	1	1	1	1	0	1	1	1	1	1	1	1	1	0	1	1	1	0
875	Male	36	Female		No	Multilingual		Undergraduate Degree			1	1	1	1	0	1	1	1	1	1	1	0	1	1	0	1	1	0	0	1	1	1	0
868	Female	45	Female	United Kingdom	No	Monolingual		Undergraduate Degree	GBP	15000	0	0	1	1	0	1	1	1	1	1	1	0	1	1	1	1	1	1	0	1	1	1	1
858	Male	23	Female	United Kingdom	No	Multilingual		High School	GBP	18000	1	1	1	1	1	1	1	1	1	1	1	1	1	1	1	1	1	1	1	1	1	1	0
859	Female	31	Female	United States	No	Multilingual		Community College	USD	44000	1	1	1	1	1	1	1	1	1	1	1	0	1	1	1	1	1	1	1	1	1	1	1
886	Female	41	Female	Australia	Yes	Monolingual		Undergraduate Degree	AUD		1	1	1	1	1	1	1	1	1	1	1	0	1	0	1	1	1	0	1	1	1	1	0
897	Female	29	Female	Australia	No	Monolingual		High School	AUD		1	1	1	1	1	1	1	1	1	0	1	0	1	1	0	1	1	0	1	0	1	1	0
884	Male	31	Female	Australia	Yes	Monolingual		High School	AUD	140000	1	1	1	1	1	1	1	1	1	1	1	0	1	1	1	1	1	1	0	1	1	1	1
883	Female	34	Female	United Kingdom				Undergraduate Degree	GBP	64000	1	1	1	1	1	1	1	1	1	1	1	1	1	1	1	1	1	1	1	1	1	1	1
932	Female	30	Female	Canada	No	Monolingual		Undergraduate Degree	CAD		1	1	1	1	1	1	1	1	1	0	1	0	1	1	0	1	1	1	1	1	1	1	0
934	Male	35	Female	Canada	No	Monolingual		Undergraduate Degree	CAD		1	1	1	1	0	1	1	1	1	1	1	0	1	1	0	1	1	1	1	1	1	1	1
936	Male	33	Female		No	Monolingual		Postgraduate Degree			1	1	1	1	1	1	1	1	1	1	1	0	0	1	0	1	1	0	0	1	1	1	1
938	Male	26	Female		No	Monolingual		Postgraduate Degree			1	1	1	1	0	1	1	1	0	0	1	0	1	1	0	1	1	1	1	1	0	1	1
925	Female	33	Female	United States	Yes	Monolingual		Postgraduate Degree	USD	80000	1	1	1	1	1	1	1	1	1	1	1	1	1	1	1	1	1	1	1	1	1	1	1
921	Female	32	Female	United States	No	Monolingual		Postgraduate Degree	USD	90000	1	1	1	1	1	1	1	1	1	1	1	0	0	1	1	1	1	0	0	1	1	1	1
973	Female	35	Female	Australia	Yes	Monolingual		Postgraduate Degree	AUD		1	1	1	1	1	1	1	1	1	1	1	1	1	1	1	1	1	1	1	1	1	1	1
944	Male	40	Female	Australia	No	Monolingual		Undergraduate Degree	AUD	160000	1	1	1	1	1	1	1	1	1	0	1	0	1	1	1	1	1	1	1	1	1	1	1
980	Female	33	Female	Australia	No	Monolingual		Postgraduate Degree	AUD		1	1	1	1	0	1	1	1	1	0	1	1	1	1	1	1	1	1	0	1	1	1	0
984	Male	37	Female	Australia	No	Multilingual		Undergraduate Degree	AUD		1	1	1	1	1	1	1	1	1	1	1	1	1	1	1	1	1	1	1	1	1	1	1
997	Female	23	Female	Australia	No	Monolingual		Undergraduate Degree	AUD	75000	1	1	1	1	0	1	1	1	1	1	1	0	0	1	1	1	1	0	0	1	1	1	1
987	Female	37	Female	United Kingdom	Yes	Monolingual		Undergraduate Degree	GBP		1	1	1	1	0	1	1	1	1	1	1	1	1	1	1	1	1	1	0	1	1	1	0
1030	Male	30	Female	Australia	No	Monolingual		Undergraduate Degree	AUD		1	1	1	1	0	1	1	1	1	1	1	0	1	1	1	1	1	1	1	1	1	1	1
1020	Male	29	Female	Australia	Yes	Monolingual		Postgraduate Degree	AUD	80000	1	0	1	1	0	1	1	1	1	0	1	1	1	1	1	1	1	1	1	1	1	1	0
1031	Male	32	Female		Yes	Multilingual		Postgraduate Degree			0	0	1	1	0	1	1	1	1	1	1	0	1	1	1	1	1	1	1	1	1	0	0
1024	Male	41	Male	United Kingdom	No	Monolingual		Undergraduate Degree	GBP		1	0	1	0	0	1	1	1	1	1	1	0	1	1	1	1	1	0	0	0	1	1	0
1008	Female	42	Female	United Kingdom	No	Monolingual		Undergraduate Degree	GBP	49000	1	1	1	1	1	1	1	1	1	1	1	1	1	1	1	1	1	1	1	1	1	1	1
1017	Male	37	Female	United Kingdom	No	Monolingual		Undergraduate Degree	GBP	80000	1	1	1	1	0	1	1	1	1	1	1	0	1	1	1	1	1	0	1	1	0	1	0
1035	Female	42	Female	Australia	No	Monolingual		Undergraduate Degree	AUD		1	1	1	1	0	1	1	1	1	1	1	1	1	1	1	1	1	1	1	1	1	1	0
1061	Male	36	Female	United Kingdom	Yes	Monolingual		Postgraduate Degree	GBP	15000	1	1	1	1	1	1	1	1	1	0	1	1	1	1	1	1	1	1	1	1	1	1	1
1063	Male	36	Female	United Kingdom	No	Monolingual		Postgraduate Degree	GBP	120000	1	1	1	1	0	1	1	1	1	1	1	0	1	1	1	1	1	1	1	1	1	1	1
1075	Female	31	Female	Australia	Yes	Monolingual		Community College	AUD	130000	1	1	1	1	1	1	1	1	1	1	1	1	1	1	1	1	1	1	1	1	1	1	1
1123	Female	33	Female	Australia	No	Multilingual		Undergraduate Degree	AUD		1	1	1	1	1	1	1	1	1	1	1	1	1	1	1	1	1	1	1	1	1	1	1
1118	Female	37	Female		Yes			Postgraduate Degree			1	1	1	1	0	1	1	1	0	1	1	1	1	1	1	1	1	1	1	1	0	1	0
1117	Male	37	Female	United Kingdom	Yes	Monolingual		Postgraduate Degree		60000	1	1	1	1	1	1	1	1	0	1	1	1	1	1	1	1	1	1	1	1	1	1	0
1121	Female	36	Female	United Kingdom	No	Monolingual		High School	GBP	90000	1	1	1	1	1	1	1	1	1	1	1	1	1	1	1	1	1	1	1	1	1	1	1
1155	Male	35	Female	United Kingdom	Yes	Monolingual		Postgraduate Degree	GBP	41000	1	1	1	1	1	1	1	1	1	1	1	1	1	1	1	1	1	1	1	1	1	1	1
1131	Female	31	Female	United Kingdom	No	Monolingual		Postgraduate Degree	GBP	60000	1	1	1	1	1	1	1	1	1	1	1	1	1	1	1	1	1	1	1	1	1	1	0
1145	Male	32	Female	United Kingdom	Yes	Monolingual		Postgraduate Degree	GBP	70000	1	1	1	1	1	1	1	1	1	1	1	1	1	1	1	1	1	1	1	1	1	1	0
1158	Male	33	Female	Australia	Yes	Monolingual		Undergraduate Degree	AUD		1	1	1	1	1	1	1	1	1	1	1	1	1	1	1	1	1	1	1	1	1	1	0
1181	Male	30	Female		Yes	Multilingual		Undergraduate Degree			1	1	1	1	1	1	1	1	0	1	1	0	1	1	0	1	1	0	1	1	1	1	1
1168	Male	34	Female	United Kingdom	No	Monolingual		High School	GBP		1	0	1	1	0	1	1	1	0	0	1	0	1	0	0	1	0	0	0	0	1	0	0
1201	Male	37	Female	United Kingdom	Yes	Monolingual		Postgraduate Degree	GBP		1	1	1	1	1	1	1	1	1	1	1	1	1	1	1	1	1	1	1	1	1	1	1
1240	Female	29	Female	Australia	Yes	Monolingual		Undergraduate Degree	AUD	60000	1	1	1	1	1	1	1	1	1	1	1	1	1	1	1	1	1	0	1	1	1	1	1
1219	Female	34	Female	Australia	Yes	Monolingual		Undergraduate Degree	AUD	80000	1	1	1	1	1	1	1	1	1	1	1	1	1	1	1	1	1	1	1	1	1	1	0
1223	Female	33	Female	United Kingdom	Yes	Multilingual		Undergraduate Degree	GBP		1	1	1	1	1	1	1	1	1	1	1	0	1	0	1	0	1	0	1	1	1	1	1
1222	Male	36	Female	United Kingdom	Yes	Monolingual		Undergraduate Degree	GBP	60000	1	0	1	1	0	1	1	1	1	0	1	0	1	0	0	1	1	0	0	0	1	1	0
1252	Female	31	Female	Australia	Yes	Monolingual		Undergraduate Degree			1	1	1	1	1	1	1	1	1	1	1	1	1	1	1	1	1	1	1	1	1	1	1
1261	Male	31	Female	Australia	Yes	Monolingual		Undergraduate Degree	AUD		1	1	1	1	1	1	1	1	1	1	1	1	1	1	1	1	1	1	1	1	1	1	1
1258	Male	30	Female	Australia	Yes	Multilingual		High School	AUD	100000	1	0	1	1	1	1	1	1	1	1	1	0	1	1	1	1	1	0	1	1	1	1	1
1257	Female	34	Female	United Kingdom	No	Multilingual		Undergraduate Degree	GBP		1	0	1	1	1	1	1	1	1	1	1	1	1	1	1	1	1	1	1	1	1	1	1
1260	Female	38	Female	United Kingdom	Yes	Monolingual		Postgraduate Degree	GBP		1	1	1	1	1	1	1	1	1	1	1	1	1	1	1	1	1	1	1	1	1	1	0
1248	Male	30	Female	United States	Yes	Monolingual		Postgraduate Degree	USD		1	1	1	1	0	1	1	1	1	0	1	0	1	1	0	1	1	1	0	1	1	1	1
1298	Male	37	Female	United Kingdom	No	Monolingual		Postgraduate Degree	GBP	36000	1	1	1	1	0	1	1	1	1	1	1	1	1	1	1	1	1	1	1	1	1	1	1
1279	Female	42	Female	United Kingdom	No	Monolingual		Postgraduate Degree	GBP	49000	1	0	1	1	0	1	1	1	1	0	1	1	1	1	1	1	1	1	1	1	1	1	0
1302	Female	18	Female	United States	Yes	Monolingual		Undergraduate Degree	USD	100000	1	1	1	1	1	1	1	1	1	0	1	1	1	1	1	1	1	1	0	1	1	1	0
1310	Male	33	Female	Australia	Yes	Monolingual		Undergraduate Degree			1	1	1	1	1	1	1	1	1	1	1	1	1	1	1	1	1	1	1	1	1	1	0
1321	Female	37	Female	United Kingdom	Yes	Monolingual		Postgraduate Degree	GBP		1	1	1	1	1	1	0	1	1	1	1	1	1	1	1	1	1	1	1	1	1	1	1
1353	Female	38	Female		No	Multilingual		Postgraduate Degree			1	1	1	1	0	1	1	1	1	1	1	1	1	1	1	1	1	1	1	1	1	1	1
1374	Female	39	Female	United Kingdom	Yes	Monolingual		Undergraduate Degree	GBP	30000	1	0	1	1	1	1	1	1	1	1	1	1	1	1	1	1	1	1	1	1	1	0	0
1402	Female	34	Female	Canada	No	Multilingual		Postgraduate Degree	CAD		1	1	1	1	1	1	1	1	1	1	1	1	1	1	1	1	1	1	1	1	1	1	0
1440	Female	48	Female	United Kingdom	No	Multilingual		Undergraduate Degree	GBP	60000	1	1	1	1	1	1	1	0	1	1	1	1	1	1	1	1	1	1	1	1	1	1	0
