# Supplementary material for: The Early Social Cognition Inventory (ESCI): An examination of its psychometric properties from birth to 47 months
Source: Behav Res Methods. 2021 Sep 10;54(3):1200–26. doi: 10.3758/s13428-021-01628-z (PMC9170618; doi:10.3758/s13428-021-01628-z)
Supplement: Supplementary file 2 — (CSV 71 kb) [file 13428_2021_1628_MOESM2_ESM.csv]

age_days	child_gender	parent_age	parent_gender	country	sibling	multilingual	childcare	parent_education	currency	income	q1	q2	q3	q4	q5	q6	q7	q8	q9	q10	q11	q12	q13	q14	q15	q16	q17	q18	q19	q20	q21
824	Female	39	Female	United Kingdom	No	Monolingual		Postgraduate Degree			1	1	1	1	1	1	1	1	1	1	1	1	1	1	1	1	1	1	1	1	1
412	Male	36	Female	United Kingdom	No	Monolingual		Postgraduate Degree	GBP	80000	0	0	1	0	0	0	1	0	1	0	1	0	0	1	0	1	0	0	0	0	0
476	Female	33	Female	Canada	No	Monolingual		Community College	CAD	90000	1	1	1	0	0	1	1	1	1	0	1	0	0	1	0	1	0	0	0	0	0
809	Male	35	Female	United Kingdom	Yes	Monolingual		Postgraduate Degree	GBP	67000	1	0	1	1	0	1	1	1	1	0	1	0	1	1	0	1	1	0	1	1	1
399	Male	33	Female		No	Monolingual		Postgraduate Degree			1	0	1	1	0	0	1	1	1	0	1	0	0	1	0	1	0	0	0	0	1
98	Male	35	Female	United Kingdom	Yes	Monolingual		Postgraduate Degree	GBP	67000	0	0	0	0	0	0	0	0	0	0	0	0	0	0	0	0	0	0	0	0	0
474	Male	31	Female	United Kingdom	No	Monolingual		Postgraduate Degree	GBP	42000	1	0	1	0	0	1	1	1	0	0	1	0	0	0	0	0	0	0	0	0	1
1434	Female	35	Female	United States	No	Multilingual		Postgraduate Degree	USD		1	1	1	1	0	1	1	1	1	0	1	0	1	1	1	1	1	1	1	1	1
584	Male	27	Female	United Kingdom				High School			1	0	1	0	1	1	1	1	1	0	1	0	1	1	1	1	1	1	1	0	0
336	Male	18	Female	Australia	No	Monolingual			AUD		1	0	1	0	0	0	0	1	1	0	1	0	0	0	0	0	1	0	0	0	0
843	Male	37	Female	United Kingdom	No	Multilingual		Undergraduate Degree	GBP	75000	1	0	1	1	0	1	1	1	0	0	1	0	0	1	0	1	0	1	0	0	0
437	Female	24	Female	Australia	Yes	Monolingual		Undergraduate Degree	AUD		1	0	1	0	0	1	1	1	1	0	1	0	0	0	0	1	0	0	0	0	0
774	Male	33	Female		No	Multilingual		Undergraduate Degree			1	1	1	0	0	1	1	1	1	0	1	0	1	1	0	1	1	1	0	0	0
647	Female	29	Female		No	Multilingual		Postgraduate Degree			1	1	1	1	0	0	1	1	1	1	1	0	1	1	0	1	1	0	0	0	1
136	Male	36	Female	United Kingdom	Yes	Monolingual		Postgraduate Degree	GBP	120000	0	0	0	0	0	0	1	0	0	0	0	0	0	0	0	0	0	0	0	0	0
478	Male	33	Female	United Kingdom	No	Monolingual		Postgraduate Degree	GBP	70000	1	0	1	0	0	0	1	1	1	0	1	0	0	1	0	1	0	0	0	0	0
720	Male	33	Male	United Kingdom	No	Monolingual		Postgraduate Degree	GBP	65000	1	1	1	1	1	1	1	1	1	1	1	0	1	1	1	1	1	1	1	1	1
651	Male	36	Female		No			Postgraduate Degree			1	1	1	1	0	1	1	1	1	0	1	0	1	1	1	1	1	0	1	1	1
572	Male	31	Female		No	Multilingual		Postgraduate Degree			1	0	1	1	0	1	1	1	1	1	1	0	1	1	0	1	1	1	1	1	0
44	Male	35	Female	Trinidad And Tobago	No	Monolingual		Undergraduate Degree	TTD		1	1	1	1	0	1	1	1	1	0	1	0	1	1	1	1	1	0	1	1	0
1100	Male	33	Female		Yes	Multilingual					1	1	1	1	1	1	1	1	1	1	1	1	1	1	1	1	1	1	1	1	1
126	Male	18	Female	Trinidad And Tobago	No	Monolingual		High School	TTD		0	0	0	0	0	0	0	0	1	0	0	0	0	0	0	0	0	0	0	0	0
282	Male	24	Male		No			High School			1	1	1	1	0	1	1	1	1	0	1	0	0	1	0	0	0	0	0	0	1
400	Female	31	Female	Trinidad And Tobago	No	Monolingual		Postgraduate Degree	TTD	630000	1	0	0	0	0	1	1	1	1	0	1	0	0	1	0	0	0	0	0	0	0
647	Male	25	Male					High School			0	1	1	1	0	1	1	1	1	0	1	0	1	0	0	0	1	0	0	0	0
890	Female	34	Female		No	Multilingual		Postgraduate Degree			1	1	1	1	1	1	1	1	1	1	1	1	1	1	1	1	1	1	1	1	1
498	Female	26	Female		No	Multilingual		Undergraduate Degree			1	0	1	1	0	1	1	1	0	0	1	0	1	1	0	1	1	0	0	0	1
923	Female	31	Male	Trinidad And Tobago	No	Monolingual		Undergraduate Degree	TTD	360000	1	1	1	1	1	1	1	1	0	0	1	1	1	1	1	1	1	1	1	1	1
936	Male		Female		No	Monolingual		Postgraduate Degree			1	0	1	0	1	1	1	1	1	1	1	0	1	1	1	1	1	1	1	1	1
1150	Male	37	Female		Yes	Monolingual		High School			1	1	1	1	0	1	1	1	1	1	1	0	0	1	0	1	1	1	1	1	1
749	Female	31	Female	Trinidad And Tobago	No	Monolingual		Undergraduate Degree	TTD	156000	1	1	1	1	0	1	1	1	1	0	1	0	1	1	1	1	1	1	0	1	0
1069	Female	30	Female	Trinidad And Tobago	Yes	Multilingual		Undergraduate Degree	TTD		1	0	1	1	0	1	1	1	1	0	1	0	1	1	0	1	1	0	0	1	1
376	Male	35	pna	Canada	Yes	Monolingual		Undergraduate Degree			1	0	1	1	0	0	0	1	1	0	1	0	0	0	0	0	0	0	0	0	0
660	Male	32	Female		No	Monolingual		Postgraduate Degree			1	1	1	1	1	1	1	1	1	1	1	0	1	1	1	1	1	0	1	1	1
392	Male	30	Female	Trinidad And Tobago	No	Monolingual		Postgraduate Degree	TTD		1	1	1	1	1	1	1	1	1	0	1	0	1	1	1	1	1	0	0	1	0
924	Female	31	Female	Trinidad And Tobago	No	Monolingual		Undergraduate Degree			1	1	1	1	1	1	1	1	1	1	1	1	1	1	1	1	1	1	1	1	1
786	Male	25	Female	Trinidad And Tobago	No	Monolingual		Undergraduate Degree	TTD	225000	1	1	1	1	1	1	1	1	1	1	1	0	1	1	0	1	1	1	0	0	0
207	Female	27	Female	Canada	No	Multilingual		High School	CAD	13000	0	0	0	0	0	0	0	0	1	0	0	0	0	0	0	0	0	0	0	0	0
529	Male	29	Female	United Kingdom	No	Monolingual		High School	GBP	35000	1	1	1	0	0	1	1	1	1	0	1	0	1	1	0	1	1	0	0	1	0
210	Female	31	Female	Trinidad And Tobago	No	Monolingual		Postgraduate Degree	TTD		1	0	1	0	0	0	0	1	1	0	1	0	0	1	0	0	0	0	0	0	0
1002	Male	31	Female		No	Monolingual		Undergraduate Degree			1	1	1	1	1	1	1	1	1	1	1	1	1	1	1	1	1	1	1	1	1
168	Male	25	Female		No	Multilingual		Community College			1	1	0	0	1	1	0	1	1	1	1	0	1	1	0	1	1	0	0	0	0
247	Male	22	Female	Trinidad And Tobago	No	Monolingual		High School	TTD		1	0	1	1	0	0	1	1	1	1	1	0	1	1	0	0	1	0	1	1	0
127	Female	29	Male		Yes	Monolingual		Community College			1	0	0	0	0	0	0	0	1	0	1	0	0	0	0	0	0	0	0	0	0
414	Male	34	Female	Trinidad And Tobago	No	Monolingual		High School			1	1	0	0	0	1	1	1	0	0	1	0	1	0	0	0	1	0	0	0	0
472	Female	25	Female		Yes	Monolingual		Community College			1	1	1	1	1	1	1	1	1	1	1	1	1	1	1	1	1	1	1	1	0
132	Female	28	Female	Trinidad And Tobago	Yes	Multilingual		Postgraduate Degree	TTD	600000	1	0	0	0	0	0	0	0	0	0	0	0	0	0	0	0	0	0	0	0	1
697	Female	28	Female	Trinidad And Tobago	Yes	Multilingual		Postgraduate Degree	TTD	600000	1	1	1	1	1	1	1	1	0	1	1	0	1	1	0	1	1	0	0	1	1
59	Female	24	Female	United Kingdom	No	Monolingual		Undergraduate Degree	GBP	36000	1	0	0	0	0	0	0	1	1	0	0	0	0	0	0	0	0	0	0	0	0
867	Male	30	Female	Trinidad And Tobago	No	Monolingual		Undergraduate Degree	TTD	240000	1	1	1	1	0	1	1	1	1	1	1	0	1	1	1	1	1	1	1	1	1
618	Female	24	Female		No	Monolingual		High School			1	1	1	1	0	1	1	1	1	0	1	0	1	1	0	1	0	0	1	1	0
931	Female	38	Female	United Kingdom	Yes	Monolingual		Postgraduate Degree			1	0	1	1	1	1	1	1	1	0	1	0	1	1	1	1	1	1	0	1	1
409	Female	30	Female	United Kingdom	No	Monolingual		High School	GBP		0	0	1	0	0	1	1	1	0	0	1	0	0	1	0	1	0	0	0	0	0
762	Male	33	Female	United Kingdom	No	Multilingual		Postgraduate Degree	GBP	40000	1	1	1	1	0	1	1	1	1	0	1	0	0	1	0	1	0	0	0	1	1
46	Male	33	Female		No	Monolingual		Postgraduate Degree			0	0	0	0	0	0	0	0	1	0	0	0	0	0	0	0	0	0	0	0	0
512	Male	35	Female	United Kingdom	Yes	Monolingual		Postgraduate Degree	GBP	70000	1	1	1	1	1	1	1	1	0	1	1	0	1	1	0	1	1	0	0	0	1
497	Female	38	Female		No	Monolingual		Postgraduate Degree			1	0	1	0	0	1	1	1	1	0	1	0	0	1	0	1	0	0	0	1	1
811	Male	29	Female	United Kingdom	No	Multilingual		Undergraduate Degree	GBP		1	1	1	1	0	0	0	1	1	0	1	0	0	1	0	1	0	0	0	0	0
387	Female	37	Female	United Kingdom	Yes	Monolingual		Postgraduate Degree	GBP		1	1	1	0	1	1	1	1	1	1	1	0	1	1	1	1	1	0	0	1	1
519	Male	36	Female		No	Multilingual		Undergraduate Degree			1	1	1	1	1	1	1	1	0	0	1	0	1	1	0	1	1	0	0	0	0
738	Female	42	Female	United Kingdom	Yes	Monolingual		Postgraduate Degree	GBP		1	1	1	0	0	1	1	1	1	0	1	0	1	1	0	1	1	0	0	1	1
824	Female	36	Female	United Kingdom	Yes	Monolingual		Undergraduate Degree		35000	1	1	1	0	0	1	1	1	1	0	1	1	1	1	1	1	1	1	1	1	1
391	Male	33	Female					Postgraduate Degree			1	1	0	1	0	0	1	0	0	0	1	0	1	1	1	1	0	0	1	0	1
823	Male	36	Female	United Kingdom	No	Monolingual		Postgraduate Degree	GBP		1	1	1	0	0	1	1	1	1	0	1	1	1	1	1	1	1	1	0	1	1
1387	Male	43	Female	United Kingdom	Yes	Monolingual		Undergraduate Degree	GBP		1	0	1	1	1	1	1	1	1	1	1	1	1	1	1	1	1	1	1	1	1
314	Female	26	Female	United Kingdom	No	Monolingual		High School	GBP	40000	1	0	1	1	0	1	1	1	1	0	1	0	1	1	0	1	1	0	0	0	0
379	Male	40	Male	United Kingdom	No			Undergraduate Degree	GBP	55000	1	0	1	0	1	0	1	1	1	0	1	0	0	1	0	1	0	0	0	0	0
154	Male	36	Male	United Kingdom	No	Monolingual	9	Undergraduate Degree	GBP	93000	0	0	0	0	0	0	1	0	1	0	0	0	0	0	0	0	0	0	0	0	0
21	Female	33	Female	United Kingdom	Yes	Monolingual		Postgraduate Degree	GBP	65000	0	0	0	0	0	0	0	0	0	0	0	0	0	0	0	0	0	0	0	0	0
899	Male	39	Female	United Kingdom	Yes	Monolingual		Undergraduate Degree	GBP	97000	1	1	1	1	1	1	1	1	1	1	1	0	1	1	1	1	1	1	1	1	1
1433	Female	34	Female	United Kingdom	Yes	Monolingual		Postgraduate Degree	GBP	50000	1	1	1	1	0	1	1	1	1	1	1	1	1	1	1	1	1	1	0	1	1
104	Female	35	Female	United States	Yes	Monolingual		Postgraduate Degree	USD	205000	0	0	0	0	0	0	0	0	1	0	0	0	0	0	0	0	0	0	0	0	0
1122	Male	34	Female	United Kingdom	No	Monolingual		Postgraduate Degree	GBP	60000	1	1	1	1	1	1	1	1	1	0	1	1	1	1	1	1	1	1	1	1	1
761	Male	39	Female	United Kingdom	Yes	Monolingual		Postgraduate Degree	GBP		1	1	1	1	0	1	1	1	1	0	1	0	1	1	0	1	1	0	1	1	1
1172	Male	35	Female	United Kingdom	Yes	Monolingual	15	High School	GBP		1	0	1	1	0	1	1	1	1	0	1	0	0	1	0	1	1	0	1	0	1
857	Female	35	Female	United States	No	Monolingual		Postgraduate Degree	USD	150000	1	1	1	1	1	1	1	1	1	1	1	0	1	1	1	1	1	1	1	1	1
726	Female	39	Female	United States	No	Multilingual	35	Postgraduate Degree	USD	205000	1	1	1	1	0	1	1	1	1	1	1	0	1	1	1	1	1	1	1	1	1
108	Male	32	Female	United States	No	Monolingual	0	Postgraduate Degree	USD	100000	0	0	0	0	0	0	0	0	0	0	0	0	0	0	0	0	0	0	0	0	0
572	Male	18	Female	United States	Yes	Monolingual	40	Postgraduate Degree	USD	110000	1	0	1	0	0	1	1	1	1	0	1	0	0	1	0	1	1	0	0	1	1
238	Male	26	Female	United States	No	Monolingual	7	Postgraduate Degree	USD	90000	1	0	0	0	0	0	0	1	1	0	0	0	0	0	0	0	0	0	0	0	0
1038	Male	34	Female	United Kingdom	No	Multilingual		Postgraduate Degree	GBP		1	0	1	1	0	1	1	1	1	0	1	0	1	1	1	1	1	0	1	1	1
843	Male	20	Female	United Kingdom	No	Monolingual		Undergraduate Degree			1	0	1	1	0	0	1	1	1	0	1	0	1	1	0	1	1	1	0	1	1
266	Female	34	Female	United Kingdom	No	Monolingual	0	Postgraduate Degree	GBP	45000	1	0	0	0	0	0	1	1	1	0	1	0	0	1	0	0	0	0	0	0	0
685	Male	36	Female	United States	No	Monolingual		Postgraduate Degree	USD	138000	1	1	1	1	0	1	1	1	1	0	1	0	1	1	1	1	1	1	1	1	1
719	Male	35	Female	Canada	No	Multilingual		Undergraduate Degree	CAD	150000	1	0	1	1	0	1	1	1	1	0	1	0	1	1	1	1	1	0	0	0	1
535	Male	31	Female	United States	No	Monolingual	30	Postgraduate Degree	USD	240000	1	0	1	1	0	1	1	1	1	0	1	0	1	1	0	1	1	0	0	0	0
890	Male	32	Female	United States	Yes	Multilingual	35	Postgraduate Degree	USD	145000	1	0	1	1	0	1	1	1	1	0	1	0	1	1	1	1	1	1	1	1	1
288	Male	33	Female	United States	No	Monolingual		Postgraduate Degree	USD	250000	0	0	0	0	0	0	0	0	0	0	0	0	0	0	0	0	0	0	0	0	0
735	Male	27	Female	United Kingdom	Yes	Monolingual	0	Undergraduate Degree	GBP	40000	1	0	1	1	0	1	1	1	0	1	1	0	1	1	1	1	1	1	1	1	0
1031	Male	37	Female	United Kingdom	Yes	Monolingual	15	Postgraduate Degree	GBP		1	1	1	1	0	1	1	1	1	0	1	0	1	1	0	1	1	0	0	1	1
359	Male	33	Female	United States	No	Multilingual	32	Postgraduate Degree	USD	250000	1	0	0	0	0	0	0	1	1	0	1	0	0	0	0	0	0	0	0	0	0
659	Female	35	Female	United Kingdom	Yes	Multilingual	28	Postgraduate Degree	GBP	58000	1	0	1	0	0	1	1	1	1	1	1	0	0	1	0	1	1	0	0	1	0
397	Female	29	Female	United States	No	Monolingual	0	Postgraduate Degree	USD	75000	1	0	1	1	0	0	1	0	0	0	1	0	0	0	0	0	0	0	0	0	0
117	Male	36	Female	United Kingdom	No	Monolingual	0	Postgraduate Degree	GBP	90000	1	0	0	0	0	0	1	1	1	0	0	0	0	0	0	0	0	0	0	0	0
390	Female	37	Female	Netherlands	No		40	Postgraduate Degree	EUR	80000	1	0	1	1	0	0	1	1	1	0	1	0	0	1	0	1	1	0	0	0	0
1360	Male	41	Female	United Kingdom	Yes	Monolingual		Community College	GBP		1	1	1	1	0	1	1	1	1	1	1	0	1	0	1	1	1	1	1	1	1
349	Male	34	Female	United States	No	Monolingual	40	Postgraduate Degree	USD	200000	1	0	1	0	0	0	1	1	1	0	1	0	1	1	0	0	0	0	0	0	0
233	Female	35	Female		No	Multilingual	0	Postgraduate Degree			1	0	0	0	0	0	0	1	1	0	0	0	0	0	0	0	0	0	0	0	0
520	Female	34	Female	United Kingdom	Yes	Monolingual	0	Postgraduate Degree			0	0	0	0	0	0	0	0	0	0	0	0	0	0	0	0	0	0	0	0	0
252	Male	32	Female	Trinidad And Tobago	No	Monolingual		Undergraduate Degree	TTD	130000	1	0	0	0	0	0	0	1	1	0	0	0	1	0	0	0	0	0	0	0	1
451	Male	29	Female	United States	No	Monolingual	70	Postgraduate Degree	USD		1	0	1	0	0	0	1	1	1	0	1	0	0	1	0	1	1	0	0	0	1
488	Male	35	Female	United States	No	Monolingual	0	Postgraduate Degree	USD	50000	1	0	0	0	0	0	1	0	1	0	1	0	0	0	0	0	0	0	0	0	1
793	Male	28	Female	United States	No	Monolingual	40	Postgraduate Degree	USD	200000	1	1	1	1	1	1	1	1	1	1	1	0	1	1	1	1	1	0	0	1	0
465	Female	35	Female	United States	Yes	Monolingual	40	Postgraduate Degree	USD		1	0	1	1	0	1	1	1	1	0	1	0	1	1	0	1	1	0	0	0	0
939	Female	34	Female	United States	Yes	Monolingual	36	Postgraduate Degree	USD	80000	1	1	1	1	1	1	1	1	0	1	1	1	1	1	1	1	1	1	1	1	1
1361	Female	33	Female	United States	Yes	Monolingual	25	Postgraduate Degree	USD	130000	1	1	1	1	1	1	1	1	1	1	1	1	1	1	1	1	1	1	1	1	1
953	Female	18	Female	Canada	No	Monolingual	2.5	Postgraduate Degree	CAD	50000	1	1	1	1	1	1	1	1	1	1	1	1	1	1	0	1	1	1	1	1	1
913	Female	32	Female	United States	Yes	Monolingual	15	Postgraduate Degree	USD	219000	1	1	1	1	1	1	1	1	1	1	1	1	1	1	1	1	1	1	1	1	1
743	Female	37	pna		No	Multilingual	40	Postgraduate Degree			1	0	1	1	1	1	1	1	1	1	1	0	1	1	0	1	1	0	1	1	1
843	Female	37	Female	United States	Yes	Monolingual	35	Postgraduate Degree	USD	200000	1	1	1	1	1	1	1	1	1	1	1	1	1	1	1	1	1	1	1	1	1
472	Male	33	Female	Canada	No	Monolingual	40	Postgraduate Degree	CAD	160000	1	0	0	0	0	0	1	1	1	0	1	0	0	1	0	1	1	0	0	0	0
976	Male	24	Female	United Kingdom	Yes	Monolingual	0	High School	GBP	35000	1	1	1	1	1	1	1	1	1	1	1	0	1	1	1	1	1	1	1	1	1
895	Male	32	Female	United States	No	Monolingual	40	Postgraduate Degree	USD	120000	1	0	1	1	0	1	1	1	1	0	1	0	1	1	0	1	1	1	0	1	1
866	Male	44	Female	United Kingdom	No	Monolingual	37	High School	GBP		0	0	0	0	0	0	0	0	0	0	0	0	0	0	0	0	0	0	0	0	0
168	Female	33	Female	United States	No	Multilingual	40	Postgraduate Degree			0	0	1	0	0	1	0	0	1	0	1	0	0	1	0	0	0	0	0	0	0
1288	Male	36	Female	United States	No	Multilingual	40	Postgraduate Degree	USD	189000	1	1	1	1	0	1	1	1	1	1	1	1	1	1	1	1	0	1	1	1	1
1395	Female	35	Female	United States	No	Monolingual		Postgraduate Degree	USD	200000	1	1	1	1	1	1	1	1	1	1	1	1	1	1	1	1	1	1	0	1	1
63	Female	35	Female	United States	Yes	Monolingual	40	Postgraduate Degree	USD	200000	0	0	0	0	0	0	0	0	0	0	0	0	0	0	0	0	0	0	0	0	0
365	Female	38	Female	United States	No	Multilingual	45	Postgraduate Degree	USD	200000	1	0	1	0	0	1	1	1	1	1	1	0	1	1	0	1	1	0	0	0	0
513	Male	34	Female	United States	No	Monolingual		Postgraduate Degree	USD	90000	1	0	1	1	0	0	1	1	0	0	1	0	1	1	0	1	1	0	0	0	1
1008	Male	29	Female	United Kingdom	No	Monolingual	27	Undergraduate Degree	GBP	45000	1	1	1	1	0	1	1	1	1	0	1	0	1	1	1	1	1	0	1	1	1
369	Male	30	Female	United Kingdom	No	Monolingual	0	Postgraduate Degree	GBP	60000	1	0	1	0	0	0	0	1	1	0	1	0	0	1	0	1	1	0	0	0	0
1429	Female	36	Female	United Kingdom	No	Monolingual	40	Postgraduate Degree			1	1	1	1	1	1	1	1	0	0	1	1	1	0	1	1	1	0	1	0	1
629	Female	40	Female	United States	No	Monolingual	40	Postgraduate Degree	USD	200000	1	1	1	0	1	1	1	1	1	1	0	0	1	0	0	1	1	0	0	0	0
474	Male	34	Female		No	Multilingual	35	Undergraduate Degree			1	1	1	1	0	1	1	1	1	1	1	0	0	1	0	1	1	0	0	0	0
694	Male	27	Female	United Kingdom	No	Monolingual		Postgraduate Degree	GBP	45000	1	0	1	0	0	1	1	1	1	1	1	0	0	1	0	1	0	0	0	1	0
319	Female	31	Female	United Kingdom	No	Monolingual	0	Community College	GBP	14000	1	0	1	0	0	0	1	1	1	0	1	0	0	1	0	1	0	0	0	0	0
368	Male	27	Female	United Kingdom	No	Monolingual	0	Community College	GBP		1	0	0	0	0	0	0	1	1	0	1	0	0	1	0	0	1	0	0	0	0
602	Male	41	Female	United Kingdom	No	Monolingual	15	Postgraduate Degree	GBP	60000	1	1	1	1	0	1	1	1	1	0	1	0	1	1	0	1	1	0	0	0	0
214	Male	37	Male	United Kingdom	No	Monolingual	0	Postgraduate Degree	GBP	90000	0	0	0	0	0	0	1	0	1	0	0	0	0	0	0	0	0	0	0	0	0
312	Female	43	Female	United Kingdom	Yes	Monolingual	0	Postgraduate Degree	GBP	90000	0	0	1	0	0	0	1	0	1	0	1	0	0	0	0	0	0	0	0	0	0
410	Male	37	Female	United Kingdom	Yes	Monolingual	0	High School	GBP		0	0	0	0	0	0	0	0	0	0	0	0	0	0	0	0	0	0	0	0	0
1232	Female	35	Female	United States	No	Monolingual		Postgraduate Degree	USD	200000	1	1	1	1	1	1	1	1	1	0	1	1	1	1	1	1	1	1	1	1	1
1439	Male	35	Female	United States	Yes	Monolingual		Postgraduate Degree	USD	150000	1	1	1	0	0	1	1	1	1	0	1	0	1	1	1	1	1	0	0	1	1
1400	Female	38	Female	United States	No	Monolingual		Postgraduate Degree	USD	250000	1	1	1	1	0	1	1	1	1	1	1	1	1	1	1	1	1	1	0	1	1
752	Female	38	Female	Canada	No	Monolingual	35	Postgraduate Degree	CAD	90000	1	1	1	1	0	1	1	1	1	1	1	0	1	1	1	1	1	1	0	0	1
502	Female	33	Female	United Kingdom	No	Multilingual	0	Postgraduate Degree	GBP		0	0	0	0	0	0	1	1	1	0	1	0	1	1	0	1	1	0	0	0	0
949	Female	35	Female	United Kingdom	Yes	Multilingual	16	Undergraduate Degree	GBP	100000	1	0	1	1	0	1	1	1	1	1	1	0	1	1	1	1	1	1	1	1	1
1078	Male	41	Female	United Kingdom	No	Monolingual	11	Postgraduate Degree	GBP	65000	1	1	1	1	1	1	1	1	1	1	1	1	1	1	1	1	1	1	1	1	1
1056	Female	28	Female	United Kingdom	No	Monolingual	20	Undergraduate Degree	GBP	44000	1	0	1	1	0	1	1	1	1	0	1	0	1	1	1	1	1	1	0	1	1
664	Female	40	Female	United Kingdom	No	Monolingual	24	Undergraduate Degree	GBP	53650	1	0	1	1	1	1	1	1	1	0	1	0	1	1	0	1	1	0	1	1	1
1269	Male	41	Female	United Kingdom	Yes	Multilingual	15	Community College	GBP	50000	1	1	1	1	1	1	1	1	1	1	1	0	1	1	1	1	1	0	1	1	1
516	Male	31	Male		No	Monolingual	8	Postgraduate Degree			0	0	1	0	1	1	1	1	1	1	1	0	1	1	1	1	1	0	1	0	1
573	Female	35	Female	United Kingdom	No	Monolingual	40	Undergraduate Degree	GBP	80000	1	0	1	1	0	1	1	1	0	0	1	0	0	1	0	1	1	0	0	1	1
682	Male	35	Female	United Kingdom	No	Monolingual	0	Undergraduate Degree	GBP	40000	1	0	1	0	0	1	1	1	1	0	1	0	1	1	0	1	1	0	0	1	0
930	Female	34	Female	United Kingdom	No	Monolingual	40	Postgraduate Degree	GBP	90000	1	1	1	1	0	1	1	1	1	1	1	1	1	1	0	1	1	1	0	1	1
127	Female	35	Female	United Kingdom	No	Multilingual	0	Postgraduate Degree	GBP	100000	1	0	0	0	0	0	0	1	1	0	1	0	0	0	0	0	0	0	0	0	0
575	Male	40	Female	United Kingdom	No	Multilingual	22.5	Undergraduate Degree	GBP	65000	0	0	0	0	0	0	0	0	0	0	0	0	0	0	0	0	0	0	0	0	0
659	Female	25	Male	United Kingdom	No	Monolingual	8	Postgraduate Degree	GBP	30000	1	1	1	1	0	1	1	1	0	0	1	0	0	1	1	1	1	0	0	1	1
816	Female	36	Female	United States	Yes	Monolingual	16	Undergraduate Degree	USD	60000	1	0	1	0	0	1	1	1	1	0	1	0	1	1	1	1	1	0	1	1	1
23	Male	33	Female	United States	No	Monolingual	0	Postgraduate Degree	USD	75000	0	0	0	0	0	0	0	0	0	0	0	0	0	0	0	0	0	0	0	0	0
1001	Male	18	Female	United Kingdom	No	Multilingual	20	Postgraduate Degree	GBP		1	1	1	1	1	1	1	1	1	1	1	1	1	1	1	1	1	1	1	1	1
59	Female	31	Female	United Kingdom	Yes	Monolingual	0	Postgraduate Degree	GBP		0	0	0	0	0	0	0	0	0	0	0	0	0	0	0	0	0	0	0	0	0
1152	Male	40	Female	United States	Yes	Monolingual	0		ZWD		1	1	1	1	0	1	1	1	1	0	1	1	1	1	1	1	1	0	1	1	1
1399	Male		Female	United States	No	Multilingual	40	Postgraduate Degree	USD		1	0	1	1	1	1	1	1	1	0	1	1	1	1	1	1	1	1	1	1	1
1107	Male	41	Female	United Kingdom	Yes	Monolingual	40	Postgraduate Degree	GBP	130000	1	1	1	1	1	1	1	1	1	1	1	1	1	1	1	1	1	1	1	1	1
1429	Male	40	Female	United States	Yes	Monolingual	30	Postgraduate Degree	USD		1	1	1	1	0	1	1	1	1	1	1	1	1	1	1	1	1	1	0	1	1
816	Male	40	Female	United States	Yes	Monolingual	30	Postgraduate Degree	USD		1	0	1	0	0	1	1	1	1	0	1	0	1	1	0	1	1	0	0	1	1
863	Male	40	Female	Canada	No	Monolingual	45	Undergraduate Degree	CAD	125000	1	1	1	1	1	1	1	1	0	0	1	0	1	1	1	1	1	1	1	0	1
1446	Female	35	Female	United States	Yes	Monolingual		Postgraduate Degree	USD	150000	1	1	1	1	1	1	1	1	1	1	1	1	1	1	1	1	1	1	1	1	1
1202	Female	33	Female	United States	No	Monolingual		Postgraduate Degree	USD	95000	1	1	1	1	1	1	1	1	1	1	1	1	1	1	1	1	1	1	1	1	1
339	Male	30	Female	United States	No	Multilingual		Postgraduate Degree	USD	185000	0	0	1	0	0	0	0	0	1	0	1	0	0	0	0	0	0	0	0	0	0
1438	Female	41	Female	United Kingdom	Yes	Monolingual	40	Postgraduate Degree	GBP	130000	1	1	1	1	1	1	1	1	1	1	1	1	1	1	1	1	1	1	1	1	1
963	Male	27	Female	United Kingdom	No	Monolingual	12	Postgraduate Degree	GBP		1	1	0	0	0	1	0	1	1	0	1	0	1	1	1	1	1	0	0	1	1
469	Male	34	Female	United Kingdom	Yes	Monolingual		Postgraduate Degree	GBP	50000	1	0	0	0	0	0	1	1	1	0	1	0	0	1	0	1	0	0	0	0	0
1152	Male	34	Female	United Kingdom	No			Postgraduate Degree	GBP	60000	1	0	1	1	0	1	1	1	1	1	1	0	1	1	1	1	1	1	0	1	1
1383	Female	40	Female	United Kingdom	Yes	Monolingual	30	Undergraduate Degree			1	1	1	1	0	1	1	1	0	1	1	1	1	0	1	1	1	1	1	1	1
945	Male	37	Female	United Kingdom	Yes	Monolingual	0	Postgraduate Degree	GBP	50000	1	1	1	1	1	1	1	1	1	1	1	1	1	1	1	1	1	1	1	1	1
1039	Male	31	Female	Canada	Yes	Monolingual	5	Postgraduate Degree	CAD		0	0	0	0	0	0	0	0	0	0	0	0	0	0	0	0	0	0	0	0	0
354	Female	34	Female	United Kingdom	Yes	Monolingual	27	Undergraduate Degree	GBP	150000	1	1	1	1	0	1	1	1	1	0	1	0	0	1	0	1	1	0	0	0	1
771	Male	33	Female	United Kingdom	No	Multilingual	30	Postgraduate Degree	GBP	50000	1	1	1	1	0	1	1	1	1	1	1	1	1	1	1	1	1	1	0	1	1
984	Male	36	pna	United Kingdom	Yes	Monolingual	17	Postgraduate Degree	GBP	100000	1	1	1	1	0	1	1	1	1	1	1	0	1	1	0	1	1	0	0	1	1
983	Female	33	Female	United States	No	Monolingual	0	Undergraduate Degree	USD		0	1	1	1	0	1	1	0	0	0	1	0	1	0	0	1	1	0	1	1	1
801	Female	30	Female	United Kingdom	No	Monolingual	0	Undergraduate Degree	GBP	20000	1	0	1	1	0	1	1	1	0	1	1	0	1	1	0	1	1	1	0	1	1
324	Male	35	Female		No	Multilingual	40	Postgraduate Degree			1	1	1	0	0	1	0	1	1	0	1	0	1	0	0	0	0	0	0	0	0
843	Male	37	Female	United Kingdom	Yes	Monolingual	20	Undergraduate Degree	GBP		1	1	1	1	0	1	1	1	1	0	1	0	0	1	1	1	1	0	0	1	1
377	Male	28	Female	United Kingdom	No	Monolingual	0	High School	GBP		1	1	1	1	1	0	1	1	1	0	1	0	1	1	0	1	1	0	0	0	1
634	Female	27	Female	United Kingdom	No	Multilingual	34	Postgraduate Degree	GBP	90000	1	1	1	1	1	1	1	1	1	1	1	0	1	1	0	1	1	0	0	1	1
1124	Male	35	Female	United Kingdom	Yes	Monolingual	15	Undergraduate Degree	GBP	50000	1	1	1	1	1	1	1	1	1	1	1	1	1	0	1	0	1	1	1	1	1
110	Male	33	Male	United Kingdom	No	Monolingual	0	Postgraduate Degree	GBP		0	0	0	0	0	0	0	0	0	0	0	0	0	0	0	0	0	0	0	0	0
1437	Female	38	Female	United Kingdom	Yes	Multilingual	24	Postgraduate Degree	GBP	57000	1	1	1	1	1	1	1	1	1	1	1	1	1	1	1	1	1	1	1	1	1
792	Female	38	Female	United Kingdom	Yes	Multilingual	18	Postgraduate Degree	GBP	57000	1	0	1	1	1	1	1	1	0	1	1	0	1	1	1	1	1	0	0	1	1
680	Female	40	Female	United Kingdom	Yes	Monolingual	0	Postgraduate Degree	GBP		1	1	1	1	0	1	1	1	1	0	1	0	1	1	0	1	1	0	0	1	1
362	Female	26	Female	United Kingdom	Yes	Monolingual	0	Undergraduate Degree	GBP	21000	1	0	0	0	0	0	0	1	1	0	1	0	0	1	0	1	0	0	0	0	0
1345	Male	26	Female	United Kingdom	Yes	Monolingual	15	Undergraduate Degree	GBP	21000	1	1	1	1	1	1	1	1	1	1	1	0	1	1	1	1	1	1	0	1	1
426	Female	31	Female	United Kingdom	Yes	Monolingual		Undergraduate Degree	GBP		0	0	1	1	0	1	1	1	1	0	1	0	0	1	0	1	0	0	0	0	0
600	Female	33	Female	United Kingdom				Undergraduate Degree	GBP		0	0	0	0	0	0	0	0	0	0	0	0	0	0	0	0	0	0	0	0	0
462	Male	43	Female	United Kingdom	No	Monolingual	34	Postgraduate Degree	GBP	183000	1	0	1	1	0	0	1	1	1	0	1	0	0	1	0	1	0	0	0	0	0
556	Female	40	Female	United Kingdom	No	Monolingual	40	Postgraduate Degree	GBP	65000	1	0	1	1	0	1	1	1	1	1	1	0	1	1	0	1	1	0	1	1	0
324	Male	32	Female		No	Multilingual	9	Postgraduate Degree			1	0	1	0	0	0	0	1	1	0	1	0	0	0	0	0	0	0	0	0	0
715	Female	33	Female	United Kingdom	Yes	Monolingual	26	Postgraduate Degree	GBP	70000	1	1	1	1	0	1	1	1	0	1	1	0	1	1	0	1	1	0	1	1	1
820	Female	26	Female	United Kingdom	No	Monolingual	0	High School	GBP	35000	1	1	1	1	1	1	1	1	1	0	1	0	1	1	1	1	1	1	1	1	1
1328	Male	38	Female	United Kingdom	No	Monolingual	21	High School	GBP	48000	1	1	1	1	1	1	1	1	1	1	1	0	1	1	0	1	1	1	1	1	1
1212	Male	41	Female	United Kingdom	No	Multilingual	21	Postgraduate Degree	GBP		1	0	1	1	1	1	1	1	0	1	1	1	1	1	1	1	1	1	1	1	1
741	Male	38	Female	United Kingdom	No	Monolingual	75	Postgraduate Degree	GBP	90000	1	1	1	1	1	1	1	0	1	0	1	0	0	1	0	1	1	0	1	1	0
426	Female	39	Female	United Kingdom	Yes	Monolingual	27	Postgraduate Degree	GBP	100000	1	0	1	1	0	1	0	1	1	1	1	0	1	1	0	1	1	0	0	1	1
1142	Male	32	Female	United Kingdom	Yes	Monolingual	9	Undergraduate Degree	GBP	60000	1	0	1	1	1	1	1	1	0	0	0	1	1	0	1	0	1	1	1	1	1
167	Male	40	Female		Yes		0	Postgraduate Degree			0	0	1	0	0	0	0	0	1	0	1	0	1	0	0	0	1	0	0	0	0
749	Female	27	Female	United Kingdom	No	Monolingual	10	Undergraduate Degree	GBP		1	0	1	0	0	1	1	1	1	0	1	0	0	1	0	1	0	0	0	0	0
408	Female	26	Female	United Kingdom	No	Monolingual	16	Postgraduate Degree	GBP		1	0	0	0	1	0	1	1	1	0	1	0	1	1	0	1	0	0	0	0	1
1067	Male	33	Male		Yes	Monolingual	40	Undergraduate Degree			0	0	0	0	0	0	0	0	0	0	0	0	0	0	0	0	0	0	0	0	0
1308	Male	40	Female	United Kingdom	Yes	Monolingual	20	Community College			1	1	1	1	0	1	1	1	1	0	1	1	1	1	1	1	1	1	1	1	1
419	Female	46	Female	United Kingdom	No	Monolingual	0	Postgraduate Degree	GBP	50000	1	0	0	0	0	0	0	1	0	0	1	0	0	0	0	1	0	0	0	0	0
473	Female	30	Female	United States	Yes	Monolingual	0	High School	USD	22000	1	0	1	1	0	1	1	1	1	0	1	0	1	1	0	1	0	0	0	0	0
1327	Male	46	Female	United Kingdom	Yes	Monolingual	15	Postgraduate Degree			1	1	1	1	1	1	1	1	1	1	1	1	1	1	1	1	1	1	1	1	1
154	Female	21	Female	United Kingdom	No	Monolingual	0	High School	GBP		1	0	1	0	0	0	0	1	0	0	1	0	0	0	0	0	0	0	0	0	1
447	Male	29	Female		No	Monolingual	40	Undergraduate Degree			0	0	0	0	0	0	0	0	0	0	0	0	0	0	0	0	0	0	0	0	0
1340	Male	36	Female	United Kingdom	Yes	Monolingual	35	Postgraduate Degree	GBP	75000	1	1	1	1	0	1	1	1	1	0	1	1	1	1	1	1	1	1	0	1	1
627	Male	39	Female	United Kingdom	Yes	Monolingual	0	Postgraduate Degree	GBP	80000	1	0	1	0	0	1	1	1	1	0	1	0	1	1	0	1	1	0	0	0	1
395	Female	20	Female		No	Monolingual	3	Community College			1	1	1	1	1	1	1	1	1	1	1	0	1	1	1	1	1	1	1	1	0
151	Male	31	Female	United Kingdom	No	Monolingual	0	Postgraduate Degree	GBP	75000	1	0	0	0	0	0	0	1	1	0	0	0	0	1	0	0	0	0	0	0	0
1358	Female	32	Male	United Kingdom	Yes	Monolingual	15	Postgraduate Degree	GBP	40000	1	1	1	1	0	1	1	1	1	0	1	0	1	1	0	1	1	0	0	1	1
354	Female	29	Female		No	Multilingual	8	Postgraduate Degree			1	1	1	0	0	0	1	1	1	0	0	0	1	0	0	1	1	0	0	0	0
1357	Male		Female	United Kingdom	No	Monolingual	15	Postgraduate Degree			1	1	1	1	1	1	1	1	0	1	1	1	1	1	1	1	1	1	1	1	1
179	Female	31	Female	United Kingdom	No	Monolingual	0	Undergraduate Degree	GBP	70000	0	0	0	0	0	0	0	0	1	0	0	0	0	0	0	0	0	0	0	0	0
454	Female	33	Female	United Kingdom	Yes	Monolingual	0	Postgraduate Degree	GBP	50000	1	0	1	0	0	0	1	1	1	0	1	0	0	1	0	1	0	0	0	0	0
823	Male	37	Female	United Kingdom	Yes	Monolingual		Undergraduate Degree	GBP	40000	0	0	0	0	0	0	0	0	0	0	0	0	0	0	0	0	0	0	0	0	0
597	Female	28	Female		Yes	Monolingual	40	Undergraduate Degree			1	1	1	1	1	1	1	1	1	0	1	0	1	1	0	1	1	0	0	1	0
1110	Female	34	Female		No	Monolingual	45	Postgraduate Degree			1	1	1	1	1	1	1	1	1	1	1	0	1	1	1	1	1	1	1	1	1
309	Male	30	Female	United Kingdom	No	Multilingual	10	Postgraduate Degree	GBP		1	0	1	0	1	1	1	1	1	0	1	0	0	0	0	1	0	0	0	0	0
68	Male	35	Female	United Kingdom	No	Monolingual	0	Undergraduate Degree			0	0	0	0	0	0	0	0	1	0	0	0	0	0	0	0	0	0	0	0	0
496	Male	30	Female	United Kingdom	No	Monolingual	19	Undergraduate Degree	GBP		1	0	1	1	0	1	1	1	1	0	1	0	1	1	0	1	0	0	1	1	1
1194	Female	41	Female	United Kingdom	No	Monolingual		Postgraduate Degree	GBP		1	1	1	1	1	1	1	1	1	1	1	1	1	1	1	1	1	1	1	1	1
1161	Female	30	Female	United Kingdom	No	Monolingual		Undergraduate Degree	GBP	50000	1	1	1	1	1	1	1	1	1	1	1	1	1	1	1	1	1	1	1	1	1
730	Male	39	Female	United Kingdom	No	Monolingual	24	Undergraduate Degree	GBP	100000	1	1	1	1	0	1	1	1	1	0	1	0	0	1	0	1	1	0	0	1	0
902	Female	35	Female	Australia	No	Multilingual			AUD		0	0	0	0	0	0	0	0	0	0	0	0	0	0	0	0	0	0	0	0	0
694	Male	37	Female	Australia	No	Multilingual		Postgraduate Degree	AUD	170000	1	0	1	1	0	1	1	1	1	0	1	0	1	1	0	1	1	0	0	1	1
189	Male	33	Female	United Kingdom	No	Monolingual	0	Postgraduate Degree	GBP	40000	0	0	0	0	0	0	0	1	1	1	1	0	1	0	0	0	0	0	0	0	0
352	Female	33	Female	United States	Yes	Monolingual		Postgraduate Degree	USD	90000	0	0	0	0	0	0	0	0	0	0	0	0	0	0	0	0	0	0	0	0	0
1053	Male	41	Female	Canada	No	Monolingual		Postgraduate Degree	CAD	200000	1	0	1	1	0	1	1	1	1	1	1	1	1	1	1	1	1	1	1	1	1
797	Male	36	Female	Australia	No	Monolingual	20	Postgraduate Degree	AUD	120000	1	0	1	1	0	1	1	1	1	0	1	0	1	1	1	1	1	1	0	1	1
886	Female	35	Female	New Zealand	No	Multilingual	0	Postgraduate Degree			0	0	1	0	0	1	1	1	1	0	1	0	1	1	0	1	1	1	1	0	1
335	Female	29	Female	United Kingdom	No	Monolingual	25	Undergraduate Degree	GBP	36000	1	0	0	0	0	0	0	1	1	0	1	0	0	0	0	0	1	0	0	0	0
362	Male	36	Female	United States	Yes	Monolingual		Postgraduate Degree	USD	200000	1	0	0	0	0	0	0	1	1	0	1	0	0	0	0	0	0	0	0	0	0
599	Male	38	Female	United Kingdom	Yes	Monolingual	20	Undergraduate Degree	GBP	40000	1	0	1	1	0	1	1	1	0	0	1	0	0	1	0	1	1	0	0	0	0
632	Male	43	Female	United Kingdom	No	Monolingual	33	Postgraduate Degree	GBP	80000	1	0	0	0	0	1	1	1	1	0	1	0	0	1	0	1	1	0	0	0	0
61	Male	36	Female	Canada	No	Monolingual	0	Undergraduate Degree	CAD	100000	0	0	0	0	0	0	0	0	1	0	0	0	0	0	0	0	0	0	0	0	0
220	Male	44	Male	United Kingdom	No	Monolingual	0	Undergraduate Degree	GBP	50000	1	0	0	0	0	0	0	1	1	0	0	0	0	0	0	0	1	0	0	0	0
268	Female	35	Female		No	Multilingual	50	Postgraduate Degree			1	1	1	0	0	0	0	1	0	0	1	0	0	1	0	0	1	0	0	0	0
1082	Female	33	Female		No	Multilingual	9	Postgraduate Degree			1	1	1	1	1	1	1	1	0	0	1	0	1	1	1	1	1	1	0	0	1
1035	Female	37	Female	United Kingdom	Yes	Monolingual	0	Community College	GBP		0	0	0	0	0	0	0	0	0	0	0	0	0	0	0	0	0	0	0	0	0
724	Male	37	Female	United Kingdom	Yes	Monolingual		Undergraduate Degree	GBP	80000	1	0	1	1	0	1	1	1	1	0	1	0	1	1	0	1	1	0	1	1	1
417	Male	33	Female	United States	No	Monolingual	45	Postgraduate Degree	USD	100000	1	0	0	0	0	1	1	1	1	0	1	0	0	1	0	1	0	0	0	0	0
819	Female	33	Female		No	Multilingual		Postgraduate Degree			1	0	1	0	0	1	1	1	1	1	1	0	1	1	1	1	1	0	0	1	1
812	Female	31	Female	Australia	Yes	Multilingual		Postgraduate Degree	AUD	60000	1	1	1	1	1	1	1	1	0	0	1	0	1	1	0	1	1	0	1	1	1
929	Female	22	Female	Australia	No	Monolingual		Community College			1	1	1	1	1	1	1	1	1	1	1	0	1	1	1	1	1	1	0	1	1
17	Female	28	Male		No		0	Postgraduate Degree			0	0	0	0	0	0	0	0	0	0	0	0	0	0	0	0	0	0	0	0	0
989	Female	32	Female	United Kingdom	No	Monolingual	0	Postgraduate Degree	GBP	50000	1	1	1	0	0	1	1	1	0	1	1	1	1	1	0	1	1	0	0	1	1
357	Female	33	Female	United Kingdom	No	Monolingual	0	Postgraduate Degree			0	1	1	1	0	1	1	1	1	1	1	0	1	1	0	1	1	0	0	0	0
677	Female	30	Male		No	Multilingual	40	Undergraduate Degree			1	0	1	1	0	1	1	1	1	0	1	0	0	1	0	0	1	0	0	1	0
1368	Female	35	Female	Australia	No	Monolingual		Undergraduate Degree	AUD	60000	1	1	1	1	1	1	1	1	1	1	1	1	1	1	1	1	1	1	1	1	1
652	Female	43	Female	United Kingdom	No	Monolingual	20	Undergraduate Degree	GBP	6000	1	1	1	1	0	1	1	1	0	1	1	0	1	1	0	1	1	0	1	0	1
955	Male	36	Female	Canada	No	Monolingual		Postgraduate Degree	CAD	60000	1	1	1	1	1	1	1	1	1	1	1	1	1	1	1	1	1	1	0	1	1
1226	Male	36	Male		No	Multilingual	25	Undergraduate Degree			1	1	1	1	0	1	1	1	1	1	1	0	1	1	1	1	1	0	0	1	1
321	Female	36	Female	United Kingdom	No	Monolingual	22.5	Postgraduate Degree	GBP	70000	1	1	1	0	1	0	1	1	1	1	1	0	0	0	0	0	1	0	0	0	0
202	Male	30	Female	United Kingdom	No	Monolingual	0	Undergraduate Degree	GBP	38000	0	0	0	0	0	0	0	1	1	0	1	0	0	0	0	0	0	0	0	0	0
1390	Male	38	Female	United Kingdom	Yes	Monolingual	19.25	Undergraduate Degree	GBP	50000	1	1	1	1	0	1	1	1	1	1	1	0	1	1	1	1	1	0	1	1	1
1412	Male	39	Female	United Kingdom	No	Multilingual	30	Undergraduate Degree	GBP		1	0	1	1	0	1	0	0	1	1	0	1	0	1	1	0	1	1	1	1	0
963	Male	33	Female	Australia	Yes	Multilingual		Postgraduate Degree	AUD	65000	1	1	1	1	0	1	1	1	1	0	1	0	1	1	0	1	1	0	0	1	1
684	Male	38	Male	United States	Yes	Monolingual	0	Postgraduate Degree	USD		1	1	1	1	1	1	1	1	1	1	1	0	1	1	0	1	1	1	0	1	1
1209	Female	26	Female	United Kingdom	Yes	Monolingual	15	Postgraduate Degree	GBP	26000	1	1	1	1	1	1	1	1	1	1	1	1	1	1	1	1	1	1	1	1	1
521	Female	37	Female	United Kingdom	Yes	Monolingual	0	Postgraduate Degree	GBP	50000	1	0	0	0	0	1	1	1	1	0	1	0	0	1	0	1	1	0	0	1	0
1048	Male	28	Female	United Kingdom	Yes	Monolingual	15	Postgraduate Degree	GBP	25000	1	1	1	1	1	1	1	1	0	1	1	1	1	1	1	1	1	1	0	1	1
975	Female	35	Female	United Kingdom	Yes	Monolingual	30	Undergraduate Degree	GBP	85000	1	1	1	1	0	1	1	1	1	0	1	1	1	1	1	1	1	1	1	1	1
758	Male	34	Female	United States	Yes	Monolingual	0	Undergraduate Degree	USD	60000	1	0	0	0	1	1	1	1	1	0	1	0	0	1	0	1	1	0	0	0	1
779	Male	34	Female	United Kingdom	Yes	Monolingual	21	Postgraduate Degree	GBP		1	1	1	1	0	1	1	1	1	0	1	0	1	1	0	1	1	0	0	1	0
669	Female	33	Female	United Kingdom	No	Monolingual	27	Undergraduate Degree	GBP	70000	1	1	1	1	0	1	1	1	1	1	1	0	1	1	0	1	1	1	0	1	0
524	Male	33	Female	Canada	Yes	Monolingual	40	Postgraduate Degree			1	0	1	0	0	0	1	1	1	0	1	0	0	1	0	1	0	0	0	0	0
399	Female	25	Female	United Kingdom	Yes	Monolingual	0	Community College	GBP	14000	1	1	1	0	0	1	1	1	1	0	1	0	0	1	0	1	1	0	0	0	0
1118	Male	25	Female	United Kingdom	Yes	Monolingual	0	Community College	GBP	14000	1	1	1	1	1	1	1	1	0	0	1	0	1	1	1	1	1	1	1	1	1
560	Male	31	Female	United Kingdom	No	Monolingual	0	Postgraduate Degree	GBP	26000	1	1	1	1	0	1	1	1	1	0	1	0	1	1	0	1	1	1	0	1	0
1071	Female	34	Female	United Kingdom	Yes	Monolingual	8	High School	GBP		1	1	1	1	1	1	1	1	1	1	1	1	1	1	1	1	1	1	1	1	1
867	Female	34	Female	United Kingdom	No	Monolingual	28	Postgraduate Degree	GBP	130000	1	1	1	1	0	1	1	1	1	1	1	0	1	1	1	1	1	1	1	1	1
743	Female	37	Male		No	Multilingual	0	High School			1	0	1	0	0	1	1	1	1	0	1	0	1	1	0	1	1	0	1	1	0
1282	Male	44	Female	United Kingdom	Yes	Monolingual		Postgraduate Degree			1	1	1	1	1	1	1	1	1	1	1	1	1	1	1	1	1	1	1	1	1
1070	Female	33	Female	United Kingdom	No	Monolingual		Undergraduate Degree	GBP	60000	1	1	1	1	0	1	1	1	1	0	1	1	1	1	0	1	1	0	0	1	0
765	Male	37	Female	United Kingdom	No	Multilingual	0	Postgraduate Degree			1	0	1	1	0	1	1	1	1	0	1	0	0	1	0	1	1	0	1	1	0
909	Male	37	Female	United Kingdom	No	Monolingual	0	Postgraduate Degree	GBP	45000	1	1	1	1	0	1	1	1	1	0	1	0	1	1	1	1	1	0	1	1	1
914	Male	34	Female	United States	No	Multilingual		Postgraduate Degree	USD	150000	1	1	1	1	1	1	1	1	1	1	1	0	1	1	1	1	1	1	1	1	1
551	Female	36	Female	United Kingdom	Yes	Multilingual	0	Postgraduate Degree	GBP	50000	1	1	1	1	1	1	1	1	0	1	1	1	1	1	1	1	1	0	1	1	1
597	Female	35	Female	United Kingdom	Yes	Monolingual	30	Undergraduate Degree	GBP	60000	0	0	1	0	0	1	1	0	1	0	1	0	0	1	0	1	0	0	0	0	0
577	Male	27	Female	United Kingdom	No	Monolingual	3	Postgraduate Degree	GBP	20000	1	1	1	0	0	1	1	1	1	0	1	0	0	1	1	1	1	0	1	1	0
1146	Male	33	Female	United Kingdom	No	Multilingual		Postgraduate Degree	GBP	65000	1	1	1	1	0	1	1	1	1	0	1	0	1	1	1	1	1	0	0	1	1
1298	Male	38	Female	United Kingdom	No	Monolingual	40	Postgraduate Degree	GBP		1	1	1	1	0	1	1	1	1	1	1	1	1	1	1	1	1	1	1	1	1
1338	Female	35	Female	United Kingdom	No	Monolingual	32	Undergraduate Degree	GBP		1	1	1	1	1	1	1	1	1	1	1	1	1	1	1	1	1	1	1	1	1
990	Male	28	Female	United Kingdom	No	Monolingual	15	Community College	GBP	9000	1	1	1	1	0	1	1	1	0	1	1	0	0	1	1	0	1	0	1	1	0
1000	Female	28	Female	United Kingdom	Yes	Monolingual	18	Undergraduate Degree	GBP	35000	1	1	1	1	1	1	1	1	1	1	1	0	1	1	1	1	1	0	1	1	1
1145	Male	33	Female	United Kingdom	Yes	Monolingual	0	Undergraduate Degree	GBP	45000	1	1	1	0	0	1	1	1	1	0	1	0	1	1	0	1	1	0	0	1	1
1205	Female	29	Female	United Kingdom	Yes	Monolingual	16	High School	GBP	55000	1	1	1	1	1	1	1	1	1	1	1	1	1	1	1	1	1	1	1	1	1
635	Male	37	Female	United Kingdom	Yes	Monolingual	0	Undergraduate Degree	GBP		1	1	1	1	0	1	1	1	0	0	1	0	1	0	0	1	1	0	0	1	1
891	Male	38	Female	United Kingdom	Yes	Monolingual	0	Postgraduate Degree	GBP	75000	1	0	1	1	0	1	1	1	1	1	1	0	1	1	0	1	1	1	1	1	1
565	Female	29	Female	United Kingdom	No	Monolingual	0	Community College	GBP		1	1	1	1	0	1	1	1	1	0	1	0	1	1	0	1	1	0	0	0	0
832	Male	41	Female	United Kingdom	Yes	Monolingual	8	Postgraduate Degree	GBP		1	0	1	1	1	1	1	1	1	1	1	1	1	1	1	1	1	1	1	1	1
537	Female	37	Female	United Kingdom	Yes	Monolingual	0	Postgraduate Degree	GBP		1	0	1	0	0	1	1	1	0	0	1	0	0	1	0	1	1	0	0	0	0
952	Female	29	Female	United Kingdom				Community College	GBP		1	1	1	1	1	1	1	0	1	1	1	1	1	1	1	1	1	1	1	1	1
503	Male	27	Female	United Kingdom	No	Monolingual	0	Undergraduate Degree	GBP		1	1	1	1	1	1	1	1	1	0	1	0	1	1	0	1	1	0	1	0	1
427	Male	32	Female	United Kingdom	Yes	Monolingual	24	Postgraduate Degree	GBP	45000	1	0	0	0	0	0	1	1	1	0	1	0	0	1	0	1	0	0	0	0	0
649	Male	40	Female	United Kingdom	No	Monolingual	24	High School	GBP	40000	1	0	1	1	1	1	1	1	1	0	1	0	1	1	0	1	1	0	0	1	0
1198	Female	36	Female	United Kingdom	No	Monolingual	30	Postgraduate Degree		77000	1	1	1	0	0	1	1	1	1	0	1	0	1	1	1	1	0	0	0	1	1
1023	Female	31	Female	United Kingdom	Yes	Monolingual	34	Postgraduate Degree	GBP	70000	1	1	1	1	1	1	1	1	1	1	1	1	1	1	1	1	1	1	1	1	1
575	Male	38	Female	United States	Yes	Monolingual	25	Postgraduate Degree	USD	90000	1	1	1	0	0	1	1	1	1	1	1	0	0	1	0	1	1	0	0	0	0
918	Female	33	Female	United States	No	Monolingual	38	Postgraduate Degree	USD	155000	1	1	1	1	0	1	1	1	1	1	1	0	1	1	1	1	1	1	0	1	1
946	Male	31	Female	United Kingdom	No	Monolingual	36	High School	GBP		1	1	1	1	0	1	1	1	1	1	1	0	1	1	0	1	1	1	1	1	1
1395	Male	34	Male	United States		Monolingual	28	Community College	USD		1	1	1	1	1	0	1	1	1	1	1	1	0	0	0	0	1	1	1	1	1
1132	Female	38	Female	United Kingdom	Yes	Monolingual	15	Postgraduate Degree	GBP	45000	1	1	1	1	1	1	1	1	1	1	1	1	1	1	1	1	1	1	1	1	1
631	Female	28	Female	United Kingdom	No	Monolingual	25	Postgraduate Degree	GBP		1	0	1	1	0	1	1	1	0	0	1	0	0	1	0	1	0	0	0	1	0
737	Male	27	Female	United Kingdom	No	Monolingual	0	Community College	GBP	50000	1	0	1	1	0	1	1	1	1	0	1	0	1	1	0	1	1	0	0	1	1
999	Female	36	Female	United Kingdom	Yes	Monolingual	30	Undergraduate Degree	GBP	50000	0	1	1	1	1	1	0	1	1	1	1	1	1	1	1	1	1	1	1	1	1
1209	Male	40	Female	United Kingdom	Yes	Monolingual	15	Postgraduate Degree	GBP	65000	1	1	1	1	1	1	1	1	1	1	1	1	1	1	1	1	1	1	1	1	1
645	Male	36	Female	United Kingdom	Yes	Monolingual	24	Postgraduate Degree	GBP	100000	1	0	1	1	0	1	1	1	1	0	1	0	0	1	0	1	1	0	0	1	0
455	Male	24	Female	United States	No	Monolingual	12	High School	USD	20000	1	1	1	1	0	0	1	1	1	0	1	0	0	1	0	1	1	0	1	0	0
972	Male	29	Female	United States	No	Monolingual	0	Postgraduate Degree	USD	47000	1	1	1	1	1	1	1	1	1	1	1	0	1	1	1	1	1	0	1	1	1
931	Male	33	Female	United Kingdom	Yes	Monolingual	14	Undergraduate Degree	GBP	60000	1	0	1	1	0	1	1	1	1	1	1	0	1	1	1	1	0	1	1	1	1
1110	Female	40	Female	United Kingdom	Yes	Monolingual	0	High School	GBP	42000	1	1	1	1	0	1	1	1	1	0	1	0	1	0	1	0	1	0	0	1	1
809	Male	41	Female	United States	Yes	Monolingual	40	Postgraduate Degree	USD	120000	1	1	1	1	1	1	1	1	0	0	1	0	1	1	0	0	1	0	0	0	1
1322	Female	35	Female	United Kingdom	No	Multilingual	17	Postgraduate Degree	GBP		1	1	1	1	1	1	1	1	0	1	1	1	1	1	1	1	1	1	1	1	1
1293	Male	38	Female	United States	Yes	Multilingual	38	Postgraduate Degree	USD	90000	1	0	1	1	1	1	1	1	1	1	1	1	1	1	1	1	1	1	1	1	1
495	Male	34	Female	United Kingdom	No	Monolingual	20	High School	GBP		1	0	1	0	0	1	0	1	0	1	1	0	0	0	0	1	1	0	0	1	0
861	Female	28	Female		No	Multilingual	9	Postgraduate Degree			1	0	1	1	0	1	1	1	0	0	1	0	1	1	0	1	1	0	1	1	1
506	Female	28	Female	United Kingdom	No	Monolingual	45	Undergraduate Degree	GBP	50000	1	1	1	1	0	1	1	1	1	0	1	0	0	1	0	1	1	0	0	0	0
714	Male	29	Female	United Kingdom	No	Monolingual	17	Postgraduate Degree	GBP	80000	1	1	1	1	0	1	1	1	1	1	1	1	1	1	1	1	1	1	0	1	1
755	Female	34	Female	United Kingdom	No	Monolingual	20		GBP		1	1	1	1	0	1	1	1	1	0	1	0	1	1	0	1	1	0	0	1	0
396	Male	35	Female	United Kingdom	Yes	Monolingual	15	Postgraduate Degree	GBP	45000	1	0	1	0	0	0	1	1	1	0	1	0	0	1	0	0	0	0	0	0	0
894	Male	29	Female	United Kingdom	No	Monolingual	9	Undergraduate Degree	GBP		1	1	1	1	0	1	1	1	1	1	1	0	1	1	1	1	1	1	0	1	1
1420	Male	34	Female	United Kingdom	Yes	Multilingual	35	Postgraduate Degree	GBP		1	1	1	1	1	1	1	1	1	1	1	1	1	1	1	1	1	1	1	1	1
1215	Male	32	Female	United Kingdom	Yes	Monolingual	27	Postgraduate Degree	GBP		1	0	1	1	0	1	1	1	1	1	1	0	1	1	1	1	1	0	1	1	1
773	Male	22	Female	United Kingdom	No	Monolingual	30	Undergraduate Degree	GBP		1	1	1	1	0	1	1	1	1	1	1	0	1	1	1	1	1	1	0	1	1
1191	Male	39	Female	United Kingdom	Yes	Multilingual	35	Postgraduate Degree	GBP	56000	1	1	1	1	0	1	1	1	1	1	1	0	1	1	1	1	1	1	1	1	1
1014	Male	28	Female	United Kingdom	Yes	Monolingual	16	Undergraduate Degree	GBP		1	0	1	1	0	1	1	1	1	1	1	0	1	1	0	1	1	1	0	1	1
1363	Male	43	Female	United Kingdom	No	Monolingual	21	Undergraduate Degree	GBP	50000	1	1	1	1	0	1	1	1	1	0	1	1	1	1	1	1	1	1	1	1	1
779	Female	35	Female	United Kingdom	Yes	Monolingual	20	Postgraduate Degree	GBP	35000	1	0	1	1	0	1	1	1	1	0	1	0	1	1	0	1	1	0	0	1	1
604	Male	31	Female	United Kingdom	No	Monolingual	0	Postgraduate Degree	GBP		1	0	1	1	0	1	1	1	1	1	1	0	1	1	0	1	0	1	0	1	0
469	Male	25	Female	United Kingdom	Yes	Monolingual	24	Undergraduate Degree	GBP		1	0	1	0	1	1	0	0	1	0	1	0	0	1	1	1	0	0	0	1	1
915	Female	35	Female	United Kingdom	Yes	Monolingual	8	Postgraduate Degree	GBP	65000	1	1	1	1	1	1	1	1	1	1	1	0	1	1	1	1	1	1	1	1	1
848	Male	39	Female	United Kingdom	Yes	Monolingual	6	Community College	GBP	26000	1	0	1	1	0	1	1	1	1	0	1	0	0	1	0	1	0	0	1	0	0
997	Male	40	Female	United Kingdom	Yes	Monolingual	24	Undergraduate Degree	GBP	200000	1	1	1	1	0	1	1	1	1	1	1	0	1	1	0	0	1	1	1	1	1
478	Female	39	Female	United Kingdom	Yes	Monolingual	0	Undergraduate Degree	GBP	40000	1	0	1	0	0	1	1	1	1	0	1	0	0	1	0	1	1	0	0	0	0
701	Male	28	Female	United Kingdom	No	Monolingual	0	Postgraduate Degree	GBP	49200	1	1	1	1	0	1	1	1	1	0	1	0	1	1	1	1	1	0	1	1	1
852	Female	36	Female	United Kingdom	Yes	Monolingual	25	Postgraduate Degree			0	0	0	0	0	0	1	1	1	0	1	0	1	1	0	1	1	0	0	0	1
1394	Male	38	Female	United Kingdom	No	Monolingual	15	Community College	GBP	74000	1	1	1	1	1	1	1	1	0	1	1	1	1	1	1	1	1	1	1	1	1
1454	Male	33	Female	United Kingdom	Yes	Monolingual	20	Postgraduate Degree	GBP	38000	1	1	1	1	1	1	1	1	0	1	1	1	1	0	1	1	1	1	1	1	1
870	Female	34	Female	United Kingdom	Yes	Monolingual	50	Postgraduate Degree	GBP		1	1	1	1	1	1	1	1	1	1	1	1	1	1	1	1	1	1	1	1	1
1020	Male	41	Female	United Kingdom	Yes	Monolingual	38	Postgraduate Degree	GBP	80000	1	1	1	1	0	1	1	1	1	1	1	0	1	1	1	1	1	1	0	1	1
1087	Female	37	Female	United Kingdom	No	Monolingual	18	High School	GBP		1	1	1	1	1	1	1	1	1	1	1	1	1	0	1	1	1	1	1	1	1
639	Male	36	Female	United Kingdom	Yes	Monolingual	26	Undergraduate Degree	GBP		1	0	1	0	0	1	1	1	1	0	1	0	0	1	0	1	1	0	0	0	0
591	Male	30	Female	United Kingdom	No	Monolingual		Undergraduate Degree	GBP	40000	1	0	1	0	0	1	1	1	1	0	1	0	0	1	0	1	0	0	0	0	0
1119	Female	35	Female	United Kingdom	No	Monolingual	20	Undergraduate Degree	GBP	50000	1	1	1	1	1	1	1	1	1	1	1	1	1	1	1	1	1	1	0	1	1
462	Male	38	Female	United Kingdom	No	Monolingual	40	Undergraduate Degree	GBP	90000	1	0	1	1	0	1	1	1	1	0	1	0	0	1	0	1	1	0	1	1	0
473	Female	31	Female	United Kingdom	Yes	Monolingual	0	Undergraduate Degree	GBP		1	0	1	0	0	1	1	1	1	0	1	0	0	1	0	1	0	0	0	0	0
1050	Female	38	Female	United Kingdom	No	Monolingual	0	Postgraduate Degree	GBP		1	1	1	1	0	1	1	1	1	1	1	1	1	1	1	1	1	1	1	1	1
982	Female	33	Female	United Kingdom	Yes	Monolingual	15	High School	GBP		1	1	1	1	1	0	1	1	1	1	1	1	1	1	1	1	1	1	1	1	1
904	Female	22	Female	United Kingdom	No	Monolingual	0	High School	GBP	14000	1	1	1	1	0	1	1	1	1	1	1	1	1	1	0	1	1	1	1	1	1
514	Female	29	Female	United Kingdom	Yes	Monolingual	1.5	Undergraduate Degree			1	0	1	0	0	0	1	1	1	0	1	0	1	1	0	1	1	0	0	0	0
580	Female	37	Female	United Kingdom	Yes	Monolingual	0	Undergraduate Degree	GBP	30000	1	1	1	1	1	1	1	1	1	0	1	0	1	1	0	1	1	0	0	1	0
493	Female	26	Female	United Kingdom	No	Monolingual	20	Undergraduate Degree	GBP	51000	1	0	1	1	0	1	1	1	1	0	1	0	1	1	0	1	1	0	0	0	0
1139	Male	30	Female	United Kingdom	Yes	Monolingual	18	Undergraduate Degree			1	1	1	1	0	1	1	1	1	1	1	0	1	1	1	1	1	1	1	1	0
466	Male	41	Female	United Kingdom	Yes		0	Undergraduate Degree	GBP		1	0	1	0	0	1	1	1	1	0	1	0	0	1	0	1	0	0	0	0	1
577	Male	40	Female	United Kingdom	Yes	Multilingual	0	Postgraduate Degree			0	0	1	1	1	0	1	0	1	1	1	0	1	1	0	1	1	1	0	1	1
845	Male	35	Female	United Kingdom	No	Monolingual	18	Undergraduate Degree	GBP	50000	1	0	1	1	0	1	1	1	1	0	1	0	0	1	1	1	0	0	0	1	1
942	Female	32	Female	United Kingdom	No	Monolingual	30	Postgraduate Degree	GBP	60000	1	0	1	1	0	1	1	1	1	0	1	0	1	1	0	0	1	0	0	0	1
395	Female	28	Female	United Kingdom	No	Monolingual	40		GBP	30000	1	0	1	0	0	1	1	1	1	0	1	0	0	1	0	1	0	0	0	0	0
425	Female	37	Female	United Kingdom	No	Monolingual	0	Undergraduate Degree	GBP		1	1	1	1	0	1	1	1	1	0	1	0	0	1	0	1	0	0	0	0	0
755	Female	37	Female	United Kingdom	Yes	Monolingual	8	Undergraduate Degree	GBP		0	0	1	1	0	1	1	1	1	0	1	0	1	1	0	1	0	1	0	1	1
1223	Female	37	Female	United Kingdom	Yes	Monolingual	20	Undergraduate Degree	GBP		0	1	1	1	0	1	1	1	1	1	1	1	1	1	1	1	1	1	0	1	1
754	Female	30	Female	United Kingdom	Yes	Multilingual	0	Undergraduate Degree	GBP		1	0	1	1	0	1	1	1	0	0	1	0	1	1	0	1	1	0	0	1	0
835	Male	34	Female	United Kingdom	No	Monolingual	0	Postgraduate Degree	GBP	60000	1	1	1	1	0	1	1	1	0	0	1	0	1	1	0	1	1	0	1	1	1
1367	Male	37	Female	United Kingdom	Yes	Monolingual	27	Undergraduate Degree	GBP		1	1	1	1	1	1	1	1	1	1	1	0	1	1	1	1	1	0	1	1	1
866	Male	33	Female	United Kingdom	Yes	Monolingual	19	Postgraduate Degree	GBP	83000	1	0	1	1	0	1	1	1	1	1	1	0	1	1	1	1	1	0	1	1	1
945	Male	21	Female	United Kingdom	Yes	Monolingual	15	Undergraduate Degree	GBP	20000	1	0	1	1	0	1	1	1	1	0	1	0	0	1	0	1	1	0	0	1	1
887	Male	39	Female	United Kingdom	No	Multilingual	10	Postgraduate Degree	GBP	50000	1	1	1	1	1	1	1	1	1	1	1	0	1	1	1	1	1	0	1	1	1
740	Female	38	pna	Canada	No	Monolingual	18	High School	CAD		1	0	1	1	0	0	1	1	1	0	1	0	0	1	0	1	0	0	0	0	0
861	Female	38	Female	United Kingdom	Yes	Monolingual	0	Postgraduate Degree			1	1	1	1	1	1	1	1	1	0	1	0	1	1	1	1	1	0	1	1	1
779	Male	36	Female	United Kingdom	No	Monolingual	20	Undergraduate Degree	GBP		1	1	1	1	1	1	1	1	1	1	1	1	1	1	1	1	1	0	0	0	1
1161	Female	26	Female	United Kingdom	No	Monolingual	30	Undergraduate Degree	GBP	45000	1	1	1	1	1	1	1	1	1	1	1	1	1	1	1	1	1	1	1	1	1
984	Female	43	Female	United Kingdom	Yes	Monolingual	0	Undergraduate Degree	GBP		1	0	1	1	0	1	1	1	1	1	1	1	1	1	1	1	1	1	1	1	1
1236	Female	34	Female	United Kingdom	Yes	Monolingual	15	Community College	GBP		1	1	1	1	1	1	1	1	1	1	1	1	1	1	1	1	1	1	1	1	1
755	Female	34	Female	United Kingdom	No	Monolingual	30	Postgraduate Degree	GBP	70000	1	1	1	1	0	1	1	1	1	1	1	0	1	1	1	1	1	0	0	1	1
658	Male	38	Female	United Kingdom	Yes	Monolingual	24	Postgraduate Degree	GBP	60000	1	0	1	0	0	1	1	1	1	0	1	0	0	1	0	1	0	0	0	0	0
401	Female	36	Female	United Kingdom	No	Multilingual	17	Postgraduate Degree	GBP	29000	1	0	1	1	0	1	1	1	1	1	1	0	1	1	1	1	1	0	0	0	0
1206	Male	34	Female	United Kingdom	Yes	Monolingual	15	Community College	GBP	35000	1	0	1	1	1	1	1	1	0	1	1	0	1	1	0	1	1	0	0	1	1
1200	Female	38	Female	United Kingdom	Yes	Monolingual	20	Undergraduate Degree	GBP	80000	1	1	1	1	1	1	1	1	1	1	1	1	1	1	1	1	1	1	1	1	1
1268	Female	33	Female	United Kingdom	No	Monolingual	20	Postgraduate Degree	GBP		0	1	1	1	1	1	1	1	1	1	1	1	1	0	1	1	1	1	1	1	1
491	Male	28	Female	United Kingdom	Yes	Monolingual	0	Undergraduate Degree	GBP		0	0	1	0	0	0	1	1	0	0	1	0	0	0	0	0	0	0	0	0	0
491	Male	35	Female	United Kingdom	No	Multilingual	4	Postgraduate Degree	GBP	50000	1	0	0	0	0	0	0	1	1	0	1	0	0	1	0	1	0	0	0	0	0
791	Male	24	Female	United Kingdom	No	Monolingual	0	Undergraduate Degree			1	1	1	1	1	1	1	1	1	0	1	0	0	1	0	1	1	0	1	1	0
685	Female				Yes	Monolingual	15				1	1	1	1	0	1	1	1	1	0	1	0	0	1	0	1	0	0	0	1	1
548	Male	32	Female	United Kingdom	No	Monolingual	0	Postgraduate Degree	GBP	24000	1	0	1	0	0	1	1	1	0	0	1	0	1	1	0	1	1	0	0	0	0
673	Female	39	Female	United Kingdom	Yes	Monolingual	36	Undergraduate Degree	GBP	110000	1	0	1	1	0	1	1	1	1	0	1	0	1	1	0	1	1	0	1	0	1
691	Male				No	Monolingual	35				1	0	1	1	0	1	1	1	1	1	1	0	1	1	0	1	1	1	0	0	1
978	Male	39	Female	United Kingdom				Postgraduate Degree	GBP		1	1	1	1	1	1	1	1	0	1	1	0	1	1	0	1	1	0	1	1	1
606	Female	35	Female	United Kingdom	No	Monolingual	27	Undergraduate Degree	GBP	100000	1	0	1	1	0	1	1	1	0	1	1	0	1	1	1	1	1	0	0	1	1
908	Female	31	Female	United Kingdom	Yes	Monolingual	20	Undergraduate Degree	GBP	70000	1	1	1	1	1	1	1	1	0	0	1	1	1	1	1	1	1	1	1	1	1
740	Female	27	Female	United Kingdom	Yes	Monolingual	0	High School	GBP	38000	1	0	1	1	0	1	1	0	1	1	1	0	0	1	0	1	0	0	0	1	1
443	Male	34	Female	United Kingdom	No	Monolingual	20	Postgraduate Degree	GBP	65000	1	0	1	0	0	1	1	1	1	1	1	0	1	1	0	1	1	0	0	0	0
521	Male	35	Female	United Kingdom	No	Monolingual	15	Postgraduate Degree	GBP		1	0	1	1	0	1	1	1	1	0	1	0	1	1	0	1	1	0	0	1	1
559	Male	34	Female	United Kingdom	No	Monolingual	0	Postgraduate Degree	GBP	70000	1	0	1	1	1	1	1	1	1	1	1	0	1	1	1	1	1	1	0	0	0
996	Male	35	Female	United Kingdom	Yes	Monolingual	0	Undergraduate Degree	GBP		1	1	1	1	1	1	1	1	1	1	1	1	1	1	1	1	1	1	1	1	1
373	Male	28	Female	United Kingdom	No	Monolingual	24	Postgraduate Degree	GBP	52000	0	0	1	0	0	0	1	1	1	0	1	0	0	0	0	1	0	0	0	0	0
894	Female	33	Female	United Kingdom	No	Monolingual	40	Postgraduate Degree	GBP	65000	1	0	1	1	1	1	1	1	1	1	1	0	1	1	1	1	1	1	1	1	1
710	Female	31	Female	United Kingdom	No	Monolingual	0	Undergraduate Degree	GBP	85000	1	0	1	1	1	1	1	1	1	1	1	0	1	1	0	1	1	1	0	1	0
777	Male	26	Female	United Kingdom	Yes	Monolingual	30	High School	GBP	53000	1	0	1	0	0	1	1	1	1	0	1	0	1	1	0	1	1	0	0	1	1
1167	Female	32	Female	United Kingdom	Yes	Monolingual	18	Undergraduate Degree	GBP	67000	1	1	1	1	1	1	1	1	1	1	1	1	1	1	1	1	1	1	1	1	1
657	Female	33	Female	United Kingdom	No	Monolingual	25	Postgraduate Degree	GBP	55000	1	1	1	0	0	1	1	1	1	0	1	0	1	1	0	1	1	0	0	0	0
1256	Male	37	Female	United Kingdom	Yes	Monolingual	25	Undergraduate Degree	GBP	60000	1	1	1	1	0	1	1	1	1	0	1	0	1	1	1	1	1	0	1	1	1
488	Male	27	Female	United Kingdom	No	Monolingual	12	Postgraduate Degree	GBP	60000	1	0	1	0	0	1	1	1	1	1	1	0	0	1	0	1	1	0	0	0	0
422	Female	31	Female	United Kingdom	No	Monolingual	0	Community College	GBP	22000	1	0	0	0	0	1	1	1	1	0	1	0	0	1	0	1	1	0	0	0	0
753	Female	34	Female	United Kingdom	Yes	Monolingual	0	Undergraduate Degree	GBP	130000	1	1	1	1	1	1	1	1	1	1	1	0	1	1	1	1	1	1	1	1	1
768	Female	41	Female	United Kingdom	Yes	Monolingual	10	Postgraduate Degree	GBP		1	1	1	1	1	1	1	1	1	1	1	1	1	1	1	1	1	1	1	1	1
797	Female	36	Female	United Kingdom	Yes	Monolingual	13	High School	GBP		1	1	1	1	1	1	1	1	0	0	0	0	1	0	1	1	1	0	1	1	1
733	Male	38	Female	United Kingdom	Yes	Monolingual	15	Postgraduate Degree	GBP		1	1	1	0	0	0	1	1	1	0	1	0	1	1	0	1	1	0	0	0	1
1352	Female	33	Female	United Kingdom	No	Monolingual	31	Postgraduate Degree	GBP	60000	1	1	1	1	1	1	1	1	1	1	1	1	1	1	1	1	1	1	1	1	1
695	Male	37	Male	United Kingdom	No	Multilingual	40	Postgraduate Degree	GBP	72000	1	0	1	1	0	1	1	1	1	0	1	0	0	1	0	1	1	0	0	1	0
479	Female	31	Female	United Kingdom	No	Monolingual	36	Undergraduate Degree			1	0	1	1	0	0	1	1	1	0	1	0	0	1	0	1	0	0	0	0	0
922	Male	26	Female	United Kingdom		Monolingual	8	Community College	GBP		1	0	1	1	1	1	1	1	1	0	1	0	0	1	1	1	1	0	1	1	0
487	Male	36	Female	United Kingdom	Yes	Monolingual	20	Undergraduate Degree	GBP	32000	1	0	1	0	0	0	1	1	1	1	1	0	1	1	0	1	1	0	0	0	1
521	Male				Yes	Monolingual	0				1	0	1	0	1	1	1	1	1	0	1	0	0	0	0	0	1	0	0	0	0
595	Female	36	Female	United Kingdom	No	Monolingual	16	Postgraduate Degree	GBP	70000	1	1	1	1	1	1	1	1	1	1	1	0	1	1	0	1	1	0	0	0	0
620	Male	21	Female	United Kingdom	Yes	Monolingual	18	Undergraduate Degree	GBP	30000	1	0	1	0	1	1	1	1	1	0	1	0	0	1	1	1	1	0	0	1	1
405	Male	28	Female	United Kingdom		Monolingual	0	High School	GBP	18000	1	0	1	1	0	1	1	1	1	1	1	0	1	1	1	1	1	0	1	1	0
688	Male	33	Male	United Kingdom	No	Monolingual	10	Postgraduate Degree	GBP	63000	1	1	1	1	1	1	1	1	1	0	1	0	1	1	0	1	1	0	1	1	1
378	Female	29	Female	United Kingdom	No	Multilingual	8	Postgraduate Degree	GBP	60000	1	0	1	1	0	1	1	1	1	1	1	0	0	1	1	1	1	0	0	0	0
450	Male	27	Female	United Kingdom	No	Monolingual	0	Undergraduate Degree	GBP	70000	1	0	0	0	0	1	1	1	1	0	1	0	1	1	0	1	1	0	0	1	0
489	Female	36	Female	United Kingdom	No	Monolingual	2	Community College	GBP	40000	1	0	1	1	0	1	1	1	1	0	1	0	0	1	0	1	1	0	0	0	0
562	Male	27	Female	United Kingdom	No	Monolingual	0	High School	GBP		1	1	1	1	0	1	1	1	1	1	1	0	0	1	0	1	0	0	0	1	1
1356	Female	43	Female	United Kingdom	Yes	Multilingual	23	Undergraduate Degree	GBP	200000	1	0	1	0	0	1	1	1	1	1	1	1	1	1	1	1	1	1	1	0	1
1149	Male	38	Female	United Kingdom	No	Monolingual	27	Undergraduate Degree	GBP	210000	1	1	1	0	1	1	1	1	1	0	1	0	1	1	1	1	1	1	0	1	1
506	Female	26	Female	United Kingdom	No	Monolingual	0	High School	GBP		1	0	0	0	0	0	1	1	1	0	1	0	0	1	0	1	0	0	0	0	0
543	Male	30	Female	United Kingdom	No	Monolingual	0	Undergraduate Degree	GBP	46000	1	0	1	1	0	1	1	1	1	1	1	0	0	1	0	1	1	0	0	0	0
381	Female	34	Female	United Kingdom	Yes	Monolingual	0	Postgraduate Degree	GBP	45000	1	0	1	0	0	0	0	0	0	0	1	0	0	0	0	0	0	0	0	0	0
1009	Female	31	Female	United Kingdom	No	Monolingual	20	Postgraduate Degree	GBP		1	1	1	1	1	1	1	1	1	1	1	1	1	1	1	1	1	1	1	1	1
929	Male	36	Female	United Kingdom	Yes	Monolingual	15	Undergraduate Degree	GBP		1	1	1	1	1	1	1	1	1	1	1	1	1	1	1	1	1	1	1	1	1
878	Female	29	Female	United Kingdom	Yes	Multilingual	0	Undergraduate Degree	GBP		1	1	1	1	0	0	1	1	1	0	1	0	1	1	1	1	1	0	0	0	1
1255	Male	36	Female	United Kingdom	Yes	Monolingual	0	Undergraduate Degree			1	1	1	1	1	1	1	1	1	1	1	1	1	1	1	1	1	1	1	1	1
445	Male	37	Female	United Kingdom	Yes	Monolingual	0	Postgraduate Degree	GBP		1	0	1	0	0	0	1	1	1	0	1	0	0	1	0	1	1	0	0	0	0
878	Female	31	Female	United Kingdom	No	Monolingual	5	Postgraduate Degree	GBP		1	1	1	1	0	1	1	1	1	1	1	0	1	1	1	1	1	0	0	1	0
772	Male	25	Female	United Kingdom	Yes	Multilingual	15	High School	GBP		0	1	1	1	0	1	1	0	0	0	1	0	0	1	0	1	0	0	0	0	0
439	Female	34	Female	United Kingdom	Yes	Monolingual	24	Postgraduate Degree	GBP	75000	1	0	1	0	0	1	1	1	0	0	1	0	1	1	0	1	1	0	0	0	0
429	Female	29	Female	United Kingdom	Yes	Monolingual	0	Undergraduate Degree	GBP	28000	1	0	0	0	0	0	0	1	1	0	1	0	0	1	0	1	0	0	0	0	0
1057	Male	34	Female	United Kingdom	Yes	Monolingual	24	Community College	GBP	60000	1	1	1	1	1	1	1	1	1	1	1	0	1	1	0	1	1	0	0	1	1
477	Male	34	Male	United Kingdom	No	Monolingual	20	Undergraduate Degree	GBP	50000	1	0	1	0	0	0	1	1	0	0	1	0	0	1	0	1	0	0	0	0	0
501	Female	35	Female	United Kingdom	No	Monolingual	25	Postgraduate Degree			1	1	1	1	1	1	1	1	1	0	1	0	0	1	0	1	0	0	1	1	0
384	Female	37	Female	United Kingdom	No	Monolingual	45	High School	GBP	50000	1	1	1	1	0	1	1	1	1	0	1	0	1	1	0	1	1	0	0	0	0
465	Female	35	Female	United Kingdom	Yes	Monolingual	8	Undergraduate Degree	GBP	36000	1	0	1	0	0	1	1	1	1	0	1	0	0	1	0	1	0	0	0	0	0
1204	Female	33	Female	United Kingdom	No	Monolingual	9.5	Undergraduate Degree	GBP	55000	1	1	1	1	0	1	1	1	1	0	1	1	1	1	1	1	1	1	0	1	1
513	Male	27	Female	United Kingdom	No	Monolingual	10	Undergraduate Degree	GBP	60000	0	0	1	1	0	1	1	1	1	1	1	0	1	1	0	1	0	0	0	1	0
1036	Female	31	Female	United Kingdom	Yes	Monolingual	6	Undergraduate Degree	GBP		0	1	1	1	1	1	1	0	0	1	1	0	1	1	1	1	1	0	1	1	0
862	Female	26	Female	United Kingdom	Yes	Monolingual	16	High School	GBP	50000	1	1	1	0	1	1	1	1	1	0	1	0	1	1	0	1	1	0	1	1	0
995	Female	30	Female	United Kingdom	Yes	Monolingual	0	Undergraduate Degree			1	1	1	1	1	1	1	1	1	0	1	0	1	0	1	1	1	0	1	1	1
974	Female	35	Female	United Kingdom	No		8	High School	GBP	26000	0	0	0	1	0	1	1	1	1	0	1	0	0	1	0	1	1	0	1	1	1
1105	Female	32	Female	United Kingdom	Yes	Monolingual	30	Undergraduate Degree	GBP	55000	1	1	1	1	1	1	1	1	1	1	1	1	1	1	1	1	1	1	1	1	1
754	Male	35	Female	United Kingdom	No	Monolingual	30	Postgraduate Degree	GBP		1	0	1	1	0	1	1	1	1	1	1	0	1	1	0	1	0	0	0	0	0
1367	Female	31	Female	United Kingdom	Yes	Monolingual	18	Postgraduate Degree	GBP	45000	1	0	1	1	0	1	1	1	1	1	1	1	1	1	1	1	1	1	1	1	1
553	Male	31	Female	United Kingdom	Yes	Monolingual	9	Postgraduate Degree	GBP	45000	1	0	1	0	0	1	1	1	1	1	1	0	1	1	0	1	1	0	1	0	1
619	Male	37	Female	United Kingdom	No	Monolingual	45	Undergraduate Degree	GBP		1	0	1	0	0	1	1	1	1	1	1	0	1	1	0	1	0	0	1	1	0
634	Female	36	Female	United Kingdom	No	Monolingual	18	Postgraduate Degree	GBP	70000	0	0	0	0	0	1	1	1	1	0	1	0	0	1	0	1	0	0	0	1	1
513	Female	28	Female	United Kingdom	No	Multilingual	25	High School	GBP	26000	0	0	0	1	0	1	1	1	1	1	1	0	0	0	0	1	1	0	1	0	1
917	Female	37	Female	United Kingdom	No	Monolingual	30	Postgraduate Degree	GBP	80000	1	1	1	1	0	1	1	1	1	1	1	0	1	1	0	1	1	1	0	0	1
609	Male	40	Female	United Kingdom	Yes	Multilingual	8	Undergraduate Degree	GBP		1	0	1	1	0	1	1	1	1	0	1	0	1	1	0	1	1	0	0	0	0
1046	Female	36	Female	United Kingdom	Yes	Monolingual	17	High School	GBP		1	1	1	1	1	1	1	1	1	1	1	1	1	1	1	1	1	1	1	1	1
876	Female	38	Female	United Kingdom	No	Multilingual	7	Undergraduate Degree	GBP	42000	1	1	1	1	1	1	1	1	1	1	1	0	1	1	1	1	1	1	1	1	1
961	Male	28	Female	United Kingdom	Yes	Multilingual	15	Undergraduate Degree	GBP	10000	1	1	1	0	1	1	1	1	1	1	1	0	0	1	0	1	1	0	0	1	1
1330	Male	28	Female	United Kingdom	Yes	Multilingual	15	Undergraduate Degree	GBP	10000	1	1	1	1	1	1	1	1	1	1	1	1	1	1	1	1	1	1	1	1	1
703	Female	29	Female	United Kingdom	Yes	Monolingual	18	Postgraduate Degree	GBP		1	1	1	1	1	1	1	1	1	0	1	0	1	1	0	1	1	0	0	1	0
1060	Female	32	Female	United Kingdom	Yes	Monolingual	15	Undergraduate Degree	GBP		1	1	1	1	1	1	1	1	1	1	1	1	1	1	1	1	1	1	1	1	1
569	Male	39	Female	United Kingdom	Yes	Monolingual	12	Postgraduate Degree	GBP	70000	1	1	1	0	0	1	1	1	1	1	1	0	1	1	0	1	1	0	0	1	1
440	Female	34	Female	United Kingdom	Yes	Monolingual	30	Undergraduate Degree	GBP		1	1	1	1	0	0	1	1	1	0	1	0	0	1	0	1	1	0	0	0	1
940	Female	32	Female	United Kingdom	Yes	Monolingual	0	Undergraduate Degree	GBP	50000	1	0	1	1	0	1	1	1	1	0	1	0	1	1	0	1	1	0	0	1	1
491	Female	32	Female	United Kingdom	No	Monolingual	30	Undergraduate Degree	GBP		1	0	1	1	0	1	1	1	1	1	1	0	1	1	0	1	0	0	0	1	1
504	Male	20	Female	United Kingdom	Yes	Monolingual	0	Undergraduate Degree	GBP		1	1	1	0	1	1	1	1	1	0	1	0	1	1	0	1	1	0	0	1	0
1023	Female	32	Female	United Kingdom	Yes	Monolingual	45	Undergraduate Degree	GBP	100000	1	1	1	1	1	1	1	1	0	0	1	1	1	1	1	1	1	1	0	1	1
503	Female	30	Female	United Kingdom	No	Monolingual	0	Undergraduate Degree	GBP		1	0	1	1	0	1	1	1	1	0	1	0	1	1	1	1	0	0	0	1	0
896	Female	34	Female	United Kingdom	Yes	Multilingual	16	Undergraduate Degree	GBP		1	0	1	0	0	1	1	1	1	0	1	0	0	1	1	1	1	0	0	1	1
560	Male	35	Female	United Kingdom	No	Monolingual	10	Undergraduate Degree	GBP		1	0	1	0	0	1	1	1	1	0	1	0	0	1	0	1	0	0	0	0	0
471	Female	38	Female	United Kingdom	No	Monolingual	23	Undergraduate Degree	GBP	54000	0	0	1	1	0	1	1	1	1	0	1	0	0	1	0	1	0	0	0	0	0
731	Female	34	Male	United States	No	Monolingual	10	High School	USD	80000	1	1	0	0	1	0	1	1	0	1	1	1	1	1	0	1	1	1	0	1	1
380	Female	41	Female	United Kingdom	Yes	Monolingual	0	Postgraduate Degree	GBP		1	0	0	0	0	0	0	1	1	0	1	0	0	0	0	0	0	0	0	0	0
385	Male	35	Male	United Kingdom	No	Multilingual	0	Postgraduate Degree	GBP	70000	1	1	1	1	0	1	1	1	1	0	1	0	0	1	0	1	1	0	0	0	0
452	Female	33	Female	United Kingdom	No	Monolingual	0	Undergraduate Degree	GBP	34000	1	0	1	1	1	1	1	1	1	1	1	0	1	1	0	1	1	1	1	0	1
720	Female	36	Female	United Kingdom	No	Monolingual	8	Undergraduate Degree			1	1	1	1	0	1	1	1	1	1	1	0	1	1	0	1	1	0	0	1	0
828	Female	28	Male	United States	No	Monolingual		Community College	USD	60000	1	1	1	1	1	1	1	1	1	1	1	1	1	1	1	1	1	1	1	1	1
1416	Female	31	Female	United Kingdom	Yes	Monolingual	16	High School	GBP	40000	1	1	1	1	1	1	1	1	1	1	1	1	1	1	1	1	1	1	1	1	1
1155	Female	29	Female	United Kingdom	Yes	Multilingual	15				1	1	1	1	1	1	1	1	1	1	1	1	1	1	1	1	1	1	1	1	1
541	Female	29	Female	United Kingdom	No	Monolingual	0	Postgraduate Degree	GBP	38000	1	0	1	1	0	1	1	1	1	0	1	0	1	1	0	0	0	0	0	0	0
880	Female	32	Female	United Kingdom	No	Multilingual	0	High School	GBP		1	0	1	1	0	1	1	1	1	0	1	0	1	0	0	1	1	0	0	1	0
715	Female	35	Female	United Kingdom	Yes	Monolingual	38	Postgraduate Degree	GBP	40000	1	1	1	1	0	1	1	1	1	0	1	0	1	1	1	1	1	0	0	1	1
422	Male	28	Male	United Kingdom	No	Monolingual	40	Undergraduate Degree	GBP	40000	1	1	1	1	1	0	1	1	0	1	1	1	0	1	0	1	1	0	1	0	1
550	Male	32	Female	United Kingdom	No	Monolingual	40	Undergraduate Degree	GBP		1	0	1	1	0	1	1	1	1	0	1	0	1	1	1	1	1	0	0	1	1
1012	Male	29	Male	United States	Yes	Monolingual	30	Undergraduate Degree	USD	56000	1	1	1	1	1	0	0	1	0	1	1	0	0	1	1	0	1	0	1	0	1
815	Male	30	Male	United States	Yes	Monolingual	35	Undergraduate Degree	USD	60000	0	1	0	0	1	1	0	1	1	0	0	1	0	1	1	0	0	1	0	1	1
750	Male	32	Male	United States	Yes	Monolingual	30	Undergraduate Degree	USD	65000	1	1	0	0	1	1	0	1	1	0	0	1	1	0	0	0	1	1	0	0	1
835	Female	30	Female	United Kingdom	No	Monolingual	0	Postgraduate Degree	GBP	36000	1	1	1	1	0	1	1	1	1	1	1	0	1	1	1	1	1	1	1	1	1
1218	Male	31	Female	United Kingdom	Yes	Monolingual	14	Postgraduate Degree	GBP	140000	1	1	1	1	1	1	1	0	1	1	1	1	1	1	1	1	1	1	1	1	1
676	Female	37	Female	United Kingdom	No	Multilingual	28	Community College	GBP		1	0	1	1	0	1	1	1	1	0	1	0	0	1	0	1	1	0	0	1	0
1072	Female	26	Female	United Kingdom	Yes	Monolingual	29	Undergraduate Degree	GBP		0	0	1	0	0	0	0	0	0	0	1	0	0	0	0	0	0	0	0	0	0
1349	Male	36	Female	United Kingdom	Yes	Monolingual	40	Community College	GBP	40000	1	1	1	1	0	1	1	1	1	1	1	1	1	1	1	1	1	1	1	1	1
961	Male	24	Female	United Kingdom	Yes	Monolingual	3	High School	GBP	25000	1	1	1	1	1	1	1	1	1	1	1	0	1	1	1	1	1	1	0	1	1
461	Female	40	Female	United Kingdom	No	Monolingual	0	Community College			1	0	1	0	0	0	0	1	1	0	1	0	0	1	0	1	1	0	0	0	0
528	Male	36	Female	United Kingdom	Yes	Monolingual	0	Postgraduate Degree	GBP	38000	1	0	1	1	1	1	1	1	1	0	1	0	0	1	0	1	0	0	1	0	1
858	Male	37	Female	United Kingdom	No	Monolingual	25	Postgraduate Degree	GBP		0	1	1	0	0	1	1	1	1	0	1	0	1	1	1	1	1	0	0	1	1
397	Female	34	Female	United Kingdom	No		8	Undergraduate Degree	GBP	750000	1	0	1	1	0	1	1	1	1	0	1	0	0	1	0	1	0	0	0	0	1
892	Female	33	Female	United Kingdom	Yes	Monolingual	0	Undergraduate Degree	GBP		1	1	1	1	0	1	1	1	1	0	1	0	1	0	1	1	1	0	1	1	1
903	Female	30	Female	United Kingdom	Yes	Monolingual	50	Undergraduate Degree	GBP		1	0	1	1	1	1	1	1	1	1	1	0	1	1	1	1	1	0	0	1	1
1017	Female	34	Female	United Kingdom	Yes	Monolingual	11	Undergraduate Degree	GBP		1	1	1	1	1	1	1	1	1	1	1	1	1	1	1	1	1	1	1	1	1
859	Female	41	Female	United Kingdom	Yes	Monolingual	0	Community College	GBP	30000	1	0	1	1	0	1	1	1	1	0	1	0	1	1	0	0	1	0	0	0	1
1111	Female	33	Female	United Kingdom	No	Monolingual	20	Undergraduate Degree	GBP		1	1	1	1	1	1	1	1	1	1	1	1	1	1	1	1	1	1	1	1	1
962	Female	35	Female	United Kingdom	Yes	Monolingual	28	Undergraduate Degree	GBP	45000	1	1	1	1	0	1	1	1	1	1	1	1	1	1	1	1	1	1	0	1	1
709	Female	31	Female	United Kingdom	No	Monolingual	36	Postgraduate Degree	GBP	58000	0	0	1	0	0	1	1	1	0	0	1	0	1	1	1	1	0	0	0	0	0
888	Female	37	Female	United Kingdom	No	Monolingual	0	Postgraduate Degree	GBP	60000	1	1	1	1	1	1	1	1	1	0	1	1	1	1	1	1	1	1	1	1	1
1328	Female	30	Male	United Kingdom	Yes	Monolingual	15	Undergraduate Degree	GBP	125000	1	1	1	1	1	1	1	1	1	1	1	1	1	1	1	1	1	1	1	1	1
366	Female	30	Male	United Kingdom	Yes	Monolingual	0	Undergraduate Degree	GBP	125000	1	0	0	0	0	0	1	1	0	0	1	0	0	1	0	1	1	0	0	0	0
1164	Female	30	Male	United Kingdom	No	Multilingual	35	Postgraduate Degree	GBP	23000	1	1	1	1	1	1	1	1	1	1	1	0	1	1	0	1	1	1	0	1	1
527	Female	37	Female	United Kingdom	Yes	Monolingual	0	Postgraduate Degree	GBP		1	1	1	1	1	1	1	1	1	1	1	0	1	1	0	1	1	0	0	1	1
555	Male	29	Male	United States	No	Monolingual	40	Undergraduate Degree	USD	60000	1	1	1	1	1	0	0	1	1	1	1	1	1	0	1	1	1	1	1	1	1
1227	Male	39	Female	United Kingdom	Yes	Monolingual		Postgraduate Degree	GBP		1	1	1	1	1	1	1	1	1	1	1	1	1	1	1	1	1	1	1	1	1
589	Female	35	Female	United Kingdom	Yes	Monolingual	16	Postgraduate Degree	GBP	50000	1	1	1	1	1	1	1	1	1	0	1	0	0	1	0	1	1	0	1	1	1
691	Male	40	Female	United Kingdom	Yes	Monolingual	0	Undergraduate Degree	GBP	60000	1	0	1	1	0	1	1	1	1	0	1	0	1	1	1	1	1	0	0	0	0
1046	Male	35	Female	United States	No	Monolingual		Postgraduate Degree	USD	120000	1	1	1	1	1	1	1	1	1	1	1	1	1	1	1	1	1	1	1	1	1
1083	Female	29	Female	United Kingdom	No	Multilingual	15	Undergraduate Degree	GBP		1	1	1	1	1	1	1	1	1	1	1	0	1	1	1	1	1	1	1	1	1
995	Male	28	Female	United Kingdom	Yes	Monolingual	18	Undergraduate Degree	GBP	63000	1	1	1	1	1	1	1	1	1	1	1	0	1	1	1	1	1	1	1	1	1
537	Male	27	Female	United States	No	Monolingual	10	Postgraduate Degree	USD	100000	1	0	1	1	1	1	1	1	1	0	1	0	0	1	0	1	0	0	0	0	0
397	Female	33	Female	United States	No	Monolingual	40	Postgraduate Degree	USD	100000	1	0	0	0	0	1	1	1	1	0	1	0	0	1	0	1	0	0	0	0	1
1441	Female	38	Female	United Kingdom	Yes	Monolingual	25	Undergraduate Degree	GBP		1	1	1	1	1	1	1	1	1	1	1	1	1	0	1	0	1	1	1	1	1
1444	Male	42	Female	United Kingdom	No	Monolingual		Undergraduate Degree	GBP		1	1	1	1	0	1	1	1	1	1	1	1	1	1	1	1	1	1	1	1	1
727	Female	34	Female	United States	No	Monolingual	45	Postgraduate Degree	USD	118000	1	1	1	1	1	1	1	1	1	1	1	0	0	1	0	1	1	0	0	1	1
1099	Male	36	Female	United States	No	Monolingual	40	Postgraduate Degree			1	1	1	1	1	1	1	1	1	1	1	1	1	1	1	1	1	1	1	1	1
1421	Female	39	Female	Australia	No	Monolingual	12	Undergraduate Degree	AUD	200000	1	1	1	1	0	1	1	1	1	1	1	0	0	1	1	1	1	1	1	1	1
1071	Female	36	Female	United States	Yes	Multilingual	40	Postgraduate Degree	USD	200000	1	1	1	1	1	1	1	1	1	1	1	1	1	1	1	1	1	1	1	1	1
1081	Female	33	Female	United States	Yes	Monolingual	35	Postgraduate Degree	USD	150000	1	1	1	1	1	1	1	1	1	1	1	1	1	1	1	1	1	1	1	1	1
404	Male	37	Female	United States	No	Monolingual	40	Postgraduate Degree	USD	150000	1	1	1	0	0	0	1	1	1	0	1	0	0	1	0	0	0	0	0	0	0
453	Female	34	Female	United Kingdom	No	Monolingual	10	Postgraduate Degree	GBP		1	0	1	1	1	1	1	1	1	1	1	0	1	1	0	1	0	0	1	0	1
1254	Female	39	Female	United Kingdom	Yes	Multilingual		Community College			1	1	1	1	0	1	1	1	1	0	1	1	1	1	1	1	1	1	1	1	1
891	Female	35	Female	United States	No	Multilingual	30	Postgraduate Degree	USD	150000	1	1	1	1	0	1	1	1	1	0	1	0	1	1	0	1	1	1	0	1	1
1164	Female	32	Female	United States	Yes	Monolingual	40	Postgraduate Degree	USD	50000	1	0	1	1	0	1	1	1	1	1	1	0	1	1	0	1	1	0	0	1	1
1184	Male				Yes	Monolingual	38				1	1	1	1	0	1	1	1	1	1	1	0	1	1	0	1	1	1	0	1	1
1195	Male	41	Female	United States	Yes	Monolingual		Postgraduate Degree	USD	120000	1	1	0	1	1	1	0	1	1	1	1	1	1	1	1	1	1	1	1	1	1
1393	Female	39	Female	United States	Yes	Multilingual	38	Postgraduate Degree	USD	150000	1	1	1	1	1	1	1	1	1	1	1	1	1	1	1	1	1	1	1	1	1
564	Female	40	Female	United Kingdom	Yes	Monolingual		High School	GBP	19000	1	1	1	1	0	1	1	1	1	0	1	0	0	1	0	1	1	0	0	0	0
1448	Male	39	Female	Canada	Yes	Monolingual		Postgraduate Degree	CAD	190000	1	1	1	1	1	1	1	1	1	1	1	1	1	1	1	1	1	1	1	1	1
917	Female	36	Female	United Kingdom	Yes	Monolingual	0	High School			1	1	1	1	1	1	1	1	1	1	1	1	1	1	1	1	0	1	1	1	1
1377	Female	31	Female	United Kingdom	No	Monolingual		Postgraduate Degree	GBP		1	1	1	1	1	1	1	1	1	1	1	1	1	1	1	1	1	1	1	1	1
616	Female	42	Female		No	Multilingual	0	Undergraduate Degree			0	0	1	0	0	0	1	1	0	0	1	0	0	1	0	1	1	0	0	1	0
553	Male				No	Multilingual	0				1	1	1	1	1	1	1	1	1	1	1	0	1	1	0	1	1	1	1	0	0
954	Female	34	Female	United Kingdom	No	Multilingual	15	Postgraduate Degree	GBP		1	1	1	1	1	1	1	1	1	1	1	0	1	1	1	1	1	0	1	1	1
1230	Male	27	Female	United Kingdom	Yes	Monolingual	20	Postgraduate Degree	GBP		0	0	1	0	0	0	1	1	0	0	0	0	1	1	1	1	1	1	1	1	1
460	Female	28	Female	United Kingdom	No	Monolingual	0	Undergraduate Degree	GBP	45000	1	0	1	1	0	0	1	1	1	0	1	0	0	1	0	1	1	0	0	0	0
605	Male	34	Female	United Kingdom	No	Monolingual	0	High School	GBP		0	0	0	0	0	1	1	1	1	0	0	0	0	1	0	1	0	0	0	0	0
706	Male	30	Female	United Kingdom	No	Monolingual	30	Undergraduate Degree	GBP	126000	1	1	1	1	1	1	1	1	1	1	1	0	1	1	1	1	1	1	1	1	1
1186	Male	33	Female	United Kingdom	Yes	Monolingual	0	Undergraduate Degree	GBP		1	1	1	1	1	1	1	1	1	1	1	1	1	1	1	1	1	1	1	1	1
972	Female	31	Female	United Kingdom	No	Monolingual	2.5	Undergraduate Degree			1	0	1	1	0	1	1	1	1	0	1	0	1	1	0	1	1	0	0	1	1
499	Female				No	Monolingual	0				1	1	1	1	0	1	1	1	1	0	1	0	0	1	0	1	0	0	0	0	0
387	Female	34	Female	United Kingdom	Yes	Multilingual	0	Postgraduate Degree	GBP		1	0	1	0	0	0	1	1	1	0	1	0	0	1	0	1	1	0	0	0	0
1352	Female			United Kingdom				Postgraduate Degree	GBP		1	1	1	1	1	1	1	1	1	1	1	1	1	1	1	1	1	1	1	1	1
1338	Female			United Kingdom				Postgraduate Degree	GBP		1	1	1	1	1	1	1	1	1	0	1	1	1	1	1	1	1	1	1	1	1
1236	Male	33	Female	United Kingdom		Monolingual		Undergraduate Degree	GBP	70000	1	1	1	1	1	1	1	1	0	1	1	1	1	1	1	1	1	1	1	1	1
944	Male	36	Female	United Kingdom	Yes	Monolingual		Postgraduate Degree	GBP		1	0	1	1	0	1	1	1	0	1	1	0	1	1	0	1	1	0	0	0	1
1388	Male			United Kingdom	Yes			Hgh School	GBP		1	1	1	1	1	1	1	1	1	1	1	1	1	1	1	1	1	1	1	1	1
1215	Male			United Kingdom				Undergraduate Degree	GBP		1	1	1	1	1	1	1	1	1	0	1	1	1	1	1	1	1	1	1	1	1
1432	Male	37	Female	United Kingdom		Monolingual		Postgraduate Degree	GBP	65000	1	1	1	1	1	1	1	1	1	1	1	1	1	1	1	1	1	1	1	1	1
761	Male	38	Female	United Kingdom	No	Monolingual		Postgraduate Degree	GBP	80000	1	0	1	0	0	1	1	1	1	1	1	0	0	1	0	1	1	0	0	1	1
1343	Female			United Kingdom	Yes			Undergraduate Degree	GBP		1	0	1	1	1	1	1	1	1	1	1	1	1	1	1	1	1	1	1	1	1
785	Male			United Kingdom				Hgh School	GBP		1	1	1	1	0	1	1	1	1	1	1	0	1	1	0	1	1	0	1	1	1
1190	Female	36	Female	United Kingdom		Monolingual		Undergraduate Degree	GBP	56000	1	0	1	1	0	1	1	1	1	1	1	1	1	1	1	1	1	1	1	1	1
1335	Female			United Kingdom	No			Postgraduate Degree	GBP		1	1	1	1	0	1	1	1	1	0	1	1	1	1	1	1	1	1	1	1	1
1374	Female			United Kingdom				Hgh School	GBP		1	1	1	1	0	1	1	1	1	1	1	1	1	1	1	1	1	1	1	1	1
1421	Female			United Kingdom				Undergraduate Degree	GBP		1	1	1	1	1	1	1	1	1	1	1	1	1	1	1	1	1	1	1	1	1
1277	Female			United Kingdom				Postgraduate Degree	GBP		1	1	1	1	0	1	1	1	1	1	1	1	1	1	1	1	1	1	1	1	1
768	Male	40	Female	United Kingdom		Monolingual		Undergraduate Degree	GBP	60000	1	1	1	1	0	1	1	1	1	0	1	0	1	1	0	1	1	0	0	1	0
502	Female	30	Female	United Kingdom	Yes	Monolingual		Undergraduate Degree	GBP	70000	1	0	1	1	0	0	1	1	1	0	1	0	0	1	0	1	0	0	0	0	0
1066	Male	34	Female	United Kingdom	No	Monolingual		Postgraduate Degree	GBP	35000	1	1	1	1	1	1	1	1	1	1	1	0	1	1	0	1	1	0	1	1	1
1053	Female	38	Female	United Kingdom	No	Monolingual		Undergraduate Degree	GBP	70000	1	1	1	1	0	1	1	1	1	1	1	0	1	1	1	1	1	1	1	1	0
1393	Male			United Kingdom	Yes			Undergraduate Degree	GBP		1	1	1	1	0	1	1	1	1	1	1	1	1	1	1	1	1	1	1	1	1
1423	Female			United Kingdom				Undergraduate Degree	GBP		1	1	1	1	1	1	1	1	1	1	1	1	1	1	1	1	1	1	1	1	1
1313	Female	29	Female	United Kingdom		Monolingual		Undergraduate Degree	GBP	45000	0	1	1	1	1	1	1	1	1	1	1	1	1	1	1	1	1	1	1	1	1
537	Male			United Kingdom	Yes			Undergraduate Degree	GBP		1	1	1	0	0	1	1	1	1	0	1	0	0	1	0	1	1	0	0	1	0
1287	Female			United Kingdom				Hgh School	GBP		1	1	1	1	0	1	1	1	1	1	1	1	1	1	1	1	1	1	1	1	1
1273	Male	36	Female	United Kingdom		Monolingual		Undergraduate Degree	GBP	64000	0	1	1	1	1	1	1	1	1	1	1	0	1	1	0	1	1	1	1	1	1
377	Female	36	Female	United Kingdom	Yes	Monolingual		Undergraduate Degree	GBP	64000	0	0	1	0	0	0	1	0	0	0	1	0	1	1	0	1	1	0	0	0	0
1383	Male	35	Female	United Kingdom	Yes	Multilingual		Undergraduate Degree	GBP	35000	1	0	1	1	0	1	1	1	1	1	1	0	1	1	1	1	1	0	1	1	1
1009	Male	33	Female	United Kingdom	Yes	Monolingual		Postgraduate Degree	GBP	60000	1	1	1	1	0	1	1	1	0	0	1	1	1	1	1	1	1	1	1	1	1
1427	Male			United Kingdom	Yes			Undergraduate Degree	GBP		1	1	1	1	1	1	1	1	1	1	1	0	1	1	0	1	1	1	1	1	1
1256	Female	36	Female	United Kingdom		Monolingual		Undergraduate Degree	GBP	60000	1	0	1	1	1	1	1	1	1	1	1	1	1	1	1	1	1	0	1	1	1
378	Male	39	Female	United Kingdom	Yes	Monolingual		Undergraduate Degree	GBP	85000	1	0	0	0	0	1	0	1	1	0	1	0	0	1	0	0	1	0	0	0	0
1294	Male	34	Female	United Kingdom	Yes	Monolingual		Hgh School	GBP	35000	1	1	1	0	1	1	1	1	1	0	1	0	1	1	1	1	1	0	1	1	1
1168	Female			United Kingdom	Yes			Undergraduate Degree	GBP		1	1	1	1	0	1	1	1	1	0	1	0	1	1	1	1	1	1	0	1	1
378	Female			United Kingdom				Hgh School	GBP		1	0	0	0	0	0	1	1	1	1	0	0	0	0	0	1	1	0	0	0	0
1433	Female			United Kingdom				Postgraduate Degree	GBP		1	1	1	1	1	1	1	1	1	0	1	1	1	1	0	1	1	1	1	1	1
1260	Male			United Kingdom				Hgh School	GBP		1	0	1	1	1	1	1	1	1	0	1	0	1	1	1	1	1	1	1	1	1
1238	Male			United Kingdom				Undergraduate Degree	GBP		1	1	1	1	1	1	1	1	1	1	1	1	1	1	1	1	1	1	1	1	1
442	Female			United Kingdom				Undergraduate Degree	GBP		1	0	1	0	0	0	1	1	1	0	1	0	0	1	0	1	0	0	0	0	0
1071	Female			United Kingdom				Undergraduate Degree	GBP		1	1	1	1	1	1	1	1	1	1	1	1	1	1	1	1	1	1	1	1	1
1130	Male			United Kingdom				Hgh School	GBP		1	1	0	1	1	1	1	1	0	1	1	1	1	1	1	1	1	1	1	1	1
878	Male		Female	United Kingdom	No	Multilingual	29	Postgraduate Degree	GBP	27600	0	0	1	0	0	1	1	1	0	0	1	0	1	1	0	1	1	0	0	1	1
509	Female	31	Female	United Kingdom	No	Monolingual	5	Postgraduate Degree	GBP	30000	1	0	0	0	0	1	1	1	1	0	1	0	0	0	0	1	0	0	0	0	0
169	Female	37	Female	United Kingdom	Yes	Multilingual	10	Undergraduate Degree	GBP	50000	1	0	0	0	0	0	0	1	1	0	1	0	0	0	0	0	1	0	0	0	0
1399	Female	32	Female	United Kingdom	Yes	Multilingual	15	Postgraduate Degree	GBP	45000	0	1	1	1	1	1	1	1	1	1	1	1	1	1	1	1	1	1	1	1	1
515	Male	30	Female	United Kingdom	No	Multilingual	21	Undergraduate Degree	GBP	50000	0	0	1	0	0	1	1	0	0	0	1	0	0	1	0	1	0	0	0	0	0
316	Female	32	Male	United Kingdom	No	Multilingual	0	Postgraduate Degree	GBP	70000	1	0	1	1	0	1	1	1	1	0	1	0	1	1	0	0	1	0	0	0	0
1031	Female	27	Female	United Kingdom	No	Monolingual	27	Undergraduate Degree	GBP	23000	1	0	1	1	0	1	1	1	1	0	1	0	1	1	0	1	1	0	0	1	1
513	Male	42	Female	United Kingdom	Yes	Monolingual	30	Undergraduate Degree	GBP	110000	1	0	1	1	1	1	1	1	1	0	1	0	0	1	0	1	1	0	0	1	0
1115	Male	39	Male	United Kingdom	Yes	Monolingual	9	Undergraduate Degree	GBP	95000	1	1	1	1	0	1	1	1	1	0	1	0	1	1	0	1	1	0	1	1	1
722	Female	39	Female	United Kingdom	Yes		8	Undergraduate Degree	GBP	39000	1	1	1	1	1	1	1	1	1	1	1	0	1	1	0	1	1	0	0	1	1
365	Male	38	Female	United Kingdom	Yes	Monolingual	26	Undergraduate Degree	GBP	50000	1	0	1	0	0	0	1	1	1	0	1	0	0	1	0	1	0	0	0	0	1
936	Male	38	Female	United Kingdom	No	Monolingual	20	Postgraduate Degree	GBP	100000	1	1	1	1	1	1	1	1	1	1	1	0	1	1	1	1	1	1	1	1	1
1007	Female	38	Female	United Kingdom	Yes	Monolingual	36	Undergraduate Degree	GBP	90000	1	1	1	1	1	1	1	1	1	1	1	1	1	1	1	1	1	1	1	1	1
871	Male	39	Female	United States	Yes	Multilingual	38	Postgraduate Degree	USD	150000	1	0	1	0	0	1	1	1	1	1	1	0	1	1	1	1	1	0	1	1	0
