# Supplementary material for: The Early Social Cognition Inventory (ESCI): An examination of its psychometric properties from birth to 47 months
Source: Behav Res Methods. 2021 Sep 10;54(3):1200–26. doi: 10.3758/s13428-021-01628-z (PMC9170618; doi:10.3758/s13428-021-01628-z)
Supplement: Supplementary file 3 — (CSV 12 kb) [file 13428_2021_1628_MOESM3_ESM.csv]

age_days	child_gender	parent_age	parent_gender	country	sibling	multilingual	childcare	parent_education	currency	income	q1	q2	q3	q4	q5	q6	q7	q8	q9	q10	q11	q12	q13	q14	q15	q16	q17	q18	q19	q20	q21	Joint_attention	Own_intention	Pointing	Point_following	Gaze_following	Mimicry	Imitation	Desires	Affective_labeling	Affective_Perspective	False-belief
283	Female		Female	United Kingdom	0	Monolingual	8	Postgraduate degree (e.g. MSc, PhD)	GBP	58000	1	0	0	0	0	0	0	1	1	0	1	0	0	0	0	0	0	0	0	0	0	1	0	0	0	0	0	0	0	0	0	0
281	Male	31	Female	United Kingdom	0	Monolingual	0	Postgraduate degree (e.g. MSc, PhD)	GBP	64000	0	0	1	0	0	0	0	0	1	0	1	0	0	0	0	0	0	0	0	0	0	1	1	0	0	0	0	0	0	0	0	0
98	Female	32	Female	United Kingdom	0	Monolingual	0	Postgraduate degree (e.g. MSc, PhD)	GBP	95000	1	0	0	0	0	0	0	1	0	0	0	0	0	0	0	0	0	0	0	0	0	0	0	0	0	0	0	0	0	0	0	0
108	Male	35	Female	United Kingdom	0	Multilingual	0	Postgraduate degree (e.g. MSc, PhD)	GBP	90000	0	0	1	0	0	1	1	0	1	0	1	0	1	0	0	0	0	0	0	0	0	0	0	0	0	0	0	0	0	0	0	0
117	Female	39	Female	United Kingdom	0	Multilingual	40	Undergraduate degree	GBP	55000	1	1	1	0	0	1	1	1	1	0	1	0	0	1	1	1	1	0	0	1	0	1	1	0	1	1	1	1	0	0	0	0
121	Male	31	Female	United Kingdom	0	Monolingual	0	Postgraduate degree (e.g. MSc, PhD)	GBP	55000	1	0	0	0	0	0	0	1	0	0	1	0	0	0	0	0	0	0	0	0	0	0	0	0	0	0	0	0	0	0	0	0
883	Female	34	Female	United Kingdom	1	Monolingual	0	Undergraduate degree	GBP	18000	1	1	1	1	0	1	1	1	0	1	1	0	1	1	0	1	1	0	0	1	1	1	1	0	0	0	0	0	0	0	0	0
167	Male	29	Female	United Kingdom	1	Monolingual	0	Undergraduate degree	GBP	50000	0	0	0	0	0	0	0	0	0	0	0	0	0	0	0	0	0	0	0	0	0	0	0	0	1	0	0	0	0	0	0	0
208	Male	36	Female	United Kingdom	0	Monolingual	14	Undergraduate degree	GBP	80000	1	0	1	0	0	0	1	1	1	1	1	0	1	1	0	1	1	0	0	0	0	1	1	0	1	0	1	0	1	0	0	0
212	Female	33	Female	United Kingdom	0	Monolingual	0	Undergraduate degree	GBP	35000	1	0	0	0	0	0	0	1	0	0	1	0	0	0	0	0	0	0	0	0	0	0	0	0	1	0	0	0	0	0	0	0
221	Female	41	Female	United Kingdom	1	Monolingual	0	Undergraduate degree	GBP	40000	0	0	0	0	0	0	0	0	1	0	0	0	0	0	0	0	0	0	0	0	0	1	0	0	0	0	0	0	0	0	0	0
229	Female	38	Female	United Kingdom	1	Multilingual	0	Undergraduate degree	GBP	40000	1	0	0	0	0	0	0	0	1	0	1	0	0	0	0	0	0	0	0	0	0	1	0	0	0	0	0	0	0	0	0	0
236	Female	36	Female	United Kingdom	0	Monolingual	0	Postgraduate degree (e.g. MSc, PhD)	GBP	80000	0	0	1	0	0	0	0	0	1	0	1	0	0	0	0	0	0	0	0	0	0	1	0	0	0	0	0	0	0	0	0	0
263	Male	26	Female	United Kingdom	0	Monolingual	0	Postgraduate degree (e.g. MSc, PhD)	GBP	32000	1	0	0	0	1	0	1	0	1	0	1	0	0	0	0	0	1	0	0	0	1	0	1	0	0	0	0	0	0	0	0	0
270	Male	33	Female	United Kingdom	1	Monolingual	0	Undergraduate degree	GBP	60000	1	0	0	0	0	0	0	1	1	0	0	0	0	0	0	0	0	0	0	0	0	0	1	0	0	0	0	0	0	0	0	0
272	Male	34	Female	United Kingdom	0	Monolingual	0	Undergraduate degree	GBP	49000	0	0	0	1	0	0	1	0	0	0	1	0	0	0	0	0	0	0	0	0	0	1	0	0	0	0	0	0	0	0	0	0
272	Female	31	Female	United Kingdom	0	Monolingual	0	Undergraduate degree	GBP	47000	1	0	0	0	0	0	1	1	1	0	1	0	0	0	0	0	0	0	0	0	0	0	0	0	0	0	0	0	0	0	0	0
274	Female	30	Female	United Kingdom	0	Monolingual	0	Postgraduate degree (e.g. MSc, PhD)	GBP	90000	1	0	1	0	1	1	1	1	1	0	1	0	0	1	0	1	1	0	0	0	0	1	1	0	0	0	0	0	0	0	0	0
304	Female	33	Female	United Kingdom	0	Monolingual	0	Undergraduate degree	GBP	80000	1	0	1	0	0	1	1	1	0	0	1	0	0	0	0	0	1	0	0	0	0	1	1	0	1	1	1	0	0	0	0	0
314	Male	33	Female	United Kingdom	1	Monolingual	0	A-Level (or equivalent, e.g. Highers)	GBP	20000	0	0	1	0	0	0	0	0	1	0	1	0	0	0	0	0	0	0	0	0	0	1	1	0	0	0	0	0	0	0	0	0
315	Male	33	Female	United Kingdom	1	Monolingual	0	Postgraduate degree (e.g. MSc, PhD)	GBP	90000	1	0	1	0	0	0	1	1	1	1	1	0	1	1	0	1	0	0	0	0	0	1	1	1	1	0	0	1	0	0	0	0
320	Male	31	Female	United Kingdom	0	Monolingual	0	Undergraduate degree	GBP	55000	1	0	1	0	0	1	1	1	0	0	0	0	0	0	0	0	0	0	0	0	0	1	0	0	0	0	0	0	0	0	0	0
334	Female	27	Female	United Kingdom	0	Monolingual	0	A-Level (or equivalent, e.g. Highers)	GBP	50000	1	0	1	0	0	0	1	1	1	0	1	0	0	0	0	0	1	0	0	0	0	1	0	0	0	0	0	0	0	0	0	0
349	Male	30	Female	United Kingdom	1	Monolingual	0	A-Level (or equivalent, e.g. Highers)	GBP	14000	0	0	1	0	0	1	1	1	1	0	1	0	0	1	0	1	1	0	0	0	1	1	1	0	0	0	0	0	0	0	0	0
411	Male	30	Female	United Kingdom	0	Monolingual	27	Undergraduate degree	GBP	70000	1	0	1	0	0	1	1	1	1	0	1	0	1	1	0	1	1	0	0	0	0	1	1	1	1	0	1	0	0	0	0	0
412	Male	34	Female	United Kingdom	1	Monolingual	0	O Levels/ GCSE	GBP		1	0	1	0	0	0	1	1	1	0	1	0	0	1	0	1	0	0	0	0	0	1	0	0	0	0	0	0	0	0	0	0
414	Female	37	Female	United Kingdom	1	Monolingual	0	Undergraduate degree	GBP	55000	1	1	1	1	0	1	1	1	1	0	1	0	1	1	0	1	1	0	0	0	0	0	1	1	0	0	1	1	0	0	0	0
415	Male	39	Female	United Kingdom	0	Monolingual	24	Undergraduate degree	GBP	70000	1	1	1	1	1	0	1	0	1	0	0	0	0	0	0	0	0	0	0	0	1	0	1	0	0	0	0	0	0	0	0	0
423	Male	37	Female	United Kingdom	1	Monolingual	18	A-Level (or equivalent, e.g. Highers)	GBP	68000	1	0	1	1	0	1	1	1	1	0	1	0	0	1	0	1	0	0	0	1	0	0	1	0	0	0	0	0	0	0	0	0
434	Female	32	Female	United Kingdom	0	Multilingual	25	Postgraduate degree (e.g. MSc, PhD)	GBP	45000	1	0	1	0	0	0	1	1	1	0	1	0	1	1	0	1	1	0	0	0	0	0	1	0	0	0	0	0	0	0	0	0
442	Male	31	Female	United Kingdom	0	Monolingual	36	Postgraduate degree (e.g. MSc, PhD)	GBP	65000	1	0	1	1	0	1	1	1	1	0	1	0	0	1	0	1	1	1	0	0	0	1	1	0	0	0	0	0	0	0	0	0
453	Female	38	Male	United Kingdom	1	Monolingual	16	Undergraduate degree	GBP	46000	1	1	0	0	0	1	0	1	0	0	1	0	0	1	0	0	0	0	1	0	0	0	1	1	0	0	1	0	1	0	0	0
457	Female	34	Female	United Kingdom	0	Monolingual	30	Undergraduate degree	GBP	70000	1	0	1	1	1	1	1	1	1	0	1	0	0	1	0	1	1	0	0	1	0	1	1	0	0	0	0	0	0	0	0	0
474	Male	32	Female	United Kingdom	1	Monolingual	9	A-Level (or equivalent, e.g. Highers)	GBP	50000	1	0	1	0	0	1	1	1	1	0	1	0	0	1	0	1	0	0	0	0	0	1	1	1	0	1	1	0	0	0	0	0
477	Female	22	Female	United Kingdom	0	Monolingual	16	O Levels/ GCSE	GBP	16000	1	0	1	1	0	1	1	1	0	0	1	0	1	1	0	1	1	1	0	0	0	1	1	0	0	1	0	0	0	0	0	0
506	Female	38	Female	United Kingdom	0	Monolingual	0	Postgraduate degree (e.g. MSc, PhD)	GBP	9000	1	0	0	1	0	1	1	1	1	0	1	0	1	0	0	1	1	0	0	0	0	0	1	1	0	0	1	0	0	0	0	0
509	Female	33	Female	United Kingdom	0	Monolingual	20	Postgraduate degree (e.g. MSc, PhD)	GBP	120000	1	0	1	0	0	1	1	1	1	0	1	0	0	1	0	1	1	0	0	1	0	1	1	1	1	1	0	1	0	0	0	0
527	Male	31	Female	United Kingdom	0	Multilingual	12	Undergraduate degree	GBP	30000	1	1	1	1	1	1	1	1	0	1	1	0	1	1	0	1	1	1	0	1	1	1	1	1	0	0	0	0	0	0	0	0
540	Female	36	Female	United Kingdom	0	Monolingual	38	Undergraduate degree	GBP	60000	1	0	0	1	0	0	1	1	1	0	1	0	0	1	0	1	1	0	0	0	0	0	1	0	1	0	0	1	0	0	0	0
541	Male	41	Female	United Kingdom	0	Monolingual	0	A-Level (or equivalent, e.g. Highers)	GBP	38000	1	0	1	0	0	1	1	1	1	0	1	0	0	1	0	1	1	0	0	0	0	1	1	1	1	0	1	1	1	0	0	0
551	Male	37	Female	United Kingdom	1	Multilingual	8	Postgraduate degree (e.g. MSc, PhD)	GBP	30000	1	0	0	1	1	1	0	1	0	0	1	0	1	0	0	0	1	0	1	0	0	0	1	0	0	0	0	0	0	0	0	0
582	Male	37	Male	United Kingdom	0	Monolingual	20	Postgraduate degree (e.g. MSc, PhD)	GBP	70000	1	0	1	1	0	1	1	1	1	0	1	0	1	1	0	1	0	0	0	0	0	1	1	1	0	1	1	1	0	0	0	0
583	Female	34	Female	United Kingdom	0	Monolingual	20	Undergraduate degree	GBP	70000	1	0	1	1	0	1	1	1	0	0	1	0	0	1	0	1	0	0	0	0	1	1	1	0	1	1	0	1	0	0	0	0
672	Female	31	Female	United Kingdom	0	Monolingual	14	Undergraduate degree	GBP	52000	1	1	0	0	0	1	1	1	1	0	1	0	1	1	0	1	1	0	0	1	0	1	1	0	1	0	0	0	0	0	0	0
672	Male	33	Female	United Kingdom	1	Multilingual	0	Undergraduate degree	GBP	40000	1	1	1	0	0	1	1	1	1	0	1	0	1	1	0	1	1	0	0	0	1	1	1	0	1	1	0	1	0	0	0	0
680	Female	37	Female	United Kingdom	1	Multilingual	0	Undergraduate degree	GBP	40000	1	1	1	1	0	1	1	1	1	1	1	0	1	1	0	1	1	0	1	1	0	1	1	0	1	0	0	1	1	0	0	0
687	Male			United Kingdom				Postgraduate degree (e.g. MSc, PhD)	GBP		1	1	1	1	1	1	1	1	1	0	1	0	1	1	0	1	1	1	0	1	1	1	1	0	1	0	1	0	0	0	0	0
810	Male	35	Female	United Kingdom	0	Multilingual	20	Postgraduate degree (e.g. MSc, PhD)	GBP	50000	0	1	1	1	1	1	1	1	1	0	1	0	1	1	0	1	1	1	1	1	1	1	1	1	0	0	0	0	0	0	0	0
822	Male	32	Female	United Kingdom	1	Monolingual	0	Postgraduate degree (e.g. MSc, PhD)	GBP	42000	0	0	1	1	1	1	1	1	0	1	1	1	1	1	1	1	0	1	1	1	0	1	1	0	0	1	1	1	0	0	0	0
870	Female	35	Female	United Kingdom	0	Monolingual	24	Postgraduate degree (e.g. MSc, PhD)	GBP	65000	1	1	1	0	1	1	1	1	0	0	1	0	1	1	0	1	1	0	1	1	1	1	1	1	0	1	1	1	0	0	0	0
880	Male	35	Female	United Kingdom	1	Monolingual	15	Postgraduate degree (e.g. MSc, PhD)	GBP	35000	1	0	1	1	0	1	1	1	1	0	1	0	1	1	0	1	1	1	1	1	1	1	1	1	1	0	1	1	1	0	0	0
882	Male	32	Female	United Kingdom	1	Monolingual	15	A-Level (or equivalent, e.g. Highers)	GBP	45000	1	0	1	1	0	1	1	1	1	0	1	0	1	1	0	1	1	0	1	1	1	1	1	0	1	0	1	1	0	0	0	0
883	Female	43	Female	United Kingdom	1	Monolingual	0	O Levels/ GCSE	GBP		1	0	0	0	0	0	0	1	1	1	1	0	1	1	1	1	1	1	1	1	1	0	1	1	0	0	1	0	0	0	0	0
964	Male	36	Female	United Kingdom	1	Monolingual	20	Postgraduate degree (e.g. MSc, PhD)	GBP	50000	1	0	1	0	0	1	1	1	1	0	1	0	0	1	0	1	0	0	0	0	0	0	1	1	0	0	0	0	0	0	0	0
986	Female	36	Female	United Kingdom	1	Monolingual	27	Undergraduate degree	GBP	70000	1	1	1	1	1	1	1	1	1	1	1	1	1	1	1	1	1	1	1	1	1	1	1	0	1	1	1	1	0	1	1	0
989	Male	36	Female	United Kingdom	0	Multilingual	30	Postgraduate degree (e.g. MSc, PhD)	GBP	76000	1	0	1	1	0	1	1	1	1	1	1	0	1	1	1	1	1	1	1	1	1	0	1	1	1	0	1	1	1	0	0	1
997	Male	36	Female	United Kingdom	1	Monolingual	0	Undergraduate degree	GBP	20000	1	1	1	1	0	1	1	1	1	0	1	1	1	1	1	1	1	1	1	1	1	1	1	1	0	1	0	1	1	1	0	1
1003	Female	33	Female	United Kingdom	1	Monolingual	15	A-Level (or equivalent, e.g. Highers)	GBP	19500	1	1	1	1	0	1	1	1	1	0	1	0	1	1	1	1	1	1	1	1	1	1	1	0	1	0	1	1	0	0	0	0
1022	Male	42	Female	United Kingdom	1	Monolingual	10	Postgraduate degree (e.g. MSc, PhD)	GBP		1	1	1	1	0	1	1	1	1	0	1	1	1	1	1	1	1	1	0	1	1	1	1	1	1	1	0	1	0	0	0	1
1050	Male	40	Female	United Kingdom	1	Monolingual	25	Postgraduate degree (e.g. MSc, PhD)	GBP	56000	1	0	1	1	0	1	1	1	1	1	1	0	1	1	0	1	1	1	0	1	1	1	0	0	1	0	0	1	1	0	0	0
1061	Male	33	Female	United Kingdom	1	Monolingual	27	Postgraduate degree (e.g. MSc, PhD)	GBP	60000	1	1	1	1	1	1	1	1	1	0	1	1	1	1	1	1	1	1	0	1	1	1	1	0	1	0	0	1	1	0	0	0
1105	Female	34	Female	United Kingdom	0	Monolingual	19	Undergraduate degree	GBP	40000	1	1	1	1	0	1	1	1	1	0	1	1	1	1	1	1	1	0	0	1	1	1	1	1	0	0	1	1	0	0	0	0
1133	Female	30	Female	United Kingdom	1	Monolingual	0	Undergraduate degree	GBP	40000	1	1	1	0	0	1	1	1	1	0	1	0	1	1	1	1	1	1	1	1	1	1	1	0	1	1	1	1	0	0	0	0
1144	Female	31	Female	United Kingdom	1	Monolingual	18	Undergraduate degree	GBP	30000	1	1	1	0	1	0	1	1	0	1	1	0	1	1	1	1	1	1	0	0	1	1	1	1	1	0	1	1	1	0	0	0
1162	Female	36	Female	United Kingdom	1	Monolingual	16	O Levels/ GCSE	GBP	80000	1	0	1	0	1	1	1	1	0	0	1	0	1	1	1	1	1	0	0	1	0	1	1	1	0	0	1	1	1	0	0	0
1191	Male	29	Female	United Kingdom	1	Monolingual	27	Undergraduate degree	GBP	50000	1	0	1	1	0	1	1	1	1	0	1	0	1	1	0	1	1	0	1	1	1	1	1	1	1	1	1	1	0	0	0	0
1208	Female			United Kingdom				Postgraduate degree (e.g. MSc, PhD)	GBP		1	1	1	1	0	1	1	1	1	1	1	1	1	1	1	1	1	1	1	1	1	1	1	1	1	0	1	1	1	1	1	0
1223	Male	37	Female	United Kingdom	1	Monolingual	7	Undergraduate degree	GBP	53000	1	1	1	1	0	1	1	1	1	0	1	0	1	1	0	1	1	0	0	1	1	1	1	0	1	1	1	0	1	1	0	0
1253	Female	37	Female	United Kingdom	1	Monolingual	31	Undergraduate degree	GBP	50000	1	1	1	1	0	1	1	1	1	1	1	1	1	1	1	1	1	1	1	1	1	1	1	1	1	1	1	1	0	1	1	1
1266	Female	35	Female	United Kingdom	1	Monolingual	13	Postgraduate degree (e.g. MSc, PhD)	GBP	70000	1	1	1	1	1	1	1	1	1	1	1	1	1	1	1	1	1	1	1	1	1	0	1	1	1	1	1	1	0	0	0	0
1270	Female			United Kingdom				A-Level (or equivalent, e.g. Highers)	GBP		1	1	1	1	1	1	1	1	1	1	1	1	1	1	1	1	1	1	1	1	1	1	0	1	1	1	1	1	1	1	1	0
1285	Male			United Kingdom				Undergraduate degree	GBP		1	1	1	1	0	1	1	1	1	0	1	1	1	1	1	1	1	1	1	1	1	1	1	0	1	0	1	1	1	0	1	0
1290	Female			United Kingdom				Postgraduate degree (e.g. MSc, PhD)	GBP		1	0	1	1	1	1	1	1	1	0	1	1	1	1	1	1	1	1	0	1	1	1	1	0	0	0	0	0	0	0	0	0
1301	Male	38	Female	United Kingdom	1	Monolingual	17	Undergraduate degree	GBP	80000	1	1	1	1	1	1	1	1	1	0	1	1	1	1	1	1	1	1	1	1	1	1	1	1	1	1	1	1	1	0	0	1
1305	Female	35	Female	United Kingdom	1	Monolingual	15	Undergraduate degree	GBP	60000	1	1	1	1	1	1	1	1	1	1	1	1	1	1	1	1	1	1	1	1	1	1	1	1	1	0	1	1	0	1	1	0
1313	Male	33	Female	United Kingdom	1	Monolingual	27	Undergraduate degree	GBP	70000	1	0	1	1	0	1	1	1	0	1	1	1	1	1	1	1	1	1	1	1	1	1	1	1	0	0	0	0	0	0	0	0
1340	Male	40	Female	United Kingdom	1	Multilingual	30	Postgraduate degree (e.g. MSc, PhD)	GBP	60000	1	1	1	1	1	1	1	1	1	0	1	1	1	1	1	1	1	1	1	1	1	1	1	1	1	0	1	1	1	0	1	0
1346	Female	36	Female	United Kingdom	0	Multilingual	24	A-Level (or equivalent, e.g. Highers)	GBP	100000	1	1	1	0	1	1	0	1	0	0	1	0	1	1	0	1	1	0	1	1	0	1	1	1	1	1	1	1	1	0	0	0
1374	Male	26	Female	United Kingdom			15	O Levels/ GCSE	GBP	12000	1	0	1	1	0	1	1	1	1	0	1	0	1	1	1	1	1	0	1	1	1	1	1	1	0	0	1	1	0	0	0	0
1387	Male	34	Female	United Kingdom	0	Monolingual	40	Undergraduate degree	GBP	45000	1	1	1	1	1	1	1	1	1	1	1	1	1	1	1	1	1	1	1	1	1	1	1	0	0	0	0	0	0	0	0	0
1390	Male	37	Female	United Kingdom	1	Monolingual	16	Postgraduate degree (e.g. MSc, PhD)	GBP	60000	1	1	1	0	0	1	1	1	1	1	1	0	1	1	0	1	1	0	0	0	1	1	1	0	1	0	1	0	1	1	0	1
1399	Female			United Kingdom				Postgraduate degree (e.g. MSc, PhD)	GBP		1	1	1	1	1	1	1	1	1	1	1	1	1	1	1	1	1	1	1	1	1	1	1	1	1	0	1	1	0	1	1	0
1405	Male	38	Female	United Kingdom	1	Multilingual	15	Postgraduate degree (e.g. MSc, PhD)	GBP		1	1	1	1	1	1	1	0	0	1	1	1	1	1	1	1	1	1	0	1	1	1	1	0	0	1	1	1	0	1	1	1
748	Female	35	Female	United Kingdom	1	Monolingual	20	Postgraduate degree (e.g. MSc, PhD)	GBP	45000	1	1	1	1	1	1	1	1	1	1	1	1	1	1	1	1	1	1	1	1	1	1	1	1	0	0	1	1	1	0	0	1
