# Supplementary material for: The Early Social Cognition Inventory (ESCI): An examination of its psychometric properties from birth to 47 months
Source: Behav Res Methods. 2021 Sep 10;54(3):1200–26. doi: 10.3758/s13428-021-01628-z (PMC9170618; doi:10.3758/s13428-021-01628-z)
Supplement: Supplementary file 4 — (CSV 8 kb) [file 13428_2021_1628_MOESM4_ESM.csv]

age_days	child_gender	parent_age	parent_gender	country	sibling	multilingual	childcare	parent_education	currency	income	q1	q2	q3	q4	q5	q6	q7	q8	q9	q10	q11	q12	q13	q14	q15	q16	q17	q18	q19	q20	q21
235	Female	34	Female	United Kingdom	0	multilingual	0	Undergraduate degree	GBP	50000	0	0	0	0	0	0	0	0	1	0	0	0	0	0	0	0	0	0	0	0	0
276	Female	36	Female	United Kingdom	0	monolingual	0	Postgraduate degree (e.g. MSc, PhD)	GBP	55000	1	0	1	0	0	1	1	1	0	0	1	0	0	1	0	0	1	0	0	0	0
281	Male	37	Female	United Kingdom	1	monolingual	0	Undergraduate degree	GBP	50000	0	0	1	0	0	1	1	1	1	0	1	0	0	0	0	0	0	0	0	0	0
344	Male	35	Female	United Kingdom	0	monolingual	0	Undergraduate degree	GBP	65000	1	0	1	0	0	1	1	1	1	0	1	0	0	0	0	0	1	0	0	0	0
405	Female	33	Female	United Kingdom	1	monolingual	0	Undergraduate degree	GBP		1	0	1	0	0	1	1	1	1	0	1	0	0	1	0	1	1	0	0	0	0
416	Male	33	Female	United Kingdom	1	monolingual	20	Undergraduate degree	GBP	90000	1	1	0	0	0	1	1	1	1	0	1	0	0	0	0	0	0	0	0	0	0
437	Male	28	Female	United Kingdom	0	monolingual	9	Postgraduate degree (e.g. MSc, PhD)	GBP	60000	1	1	1	1	1	0	1	1	1	0	1	0	0	1	0	1	1	0	0	0	1
471	Male	37	Female	United Kingdom	1	monolingual	0	Undergraduate degree	GBP	60000	1	0	0	0	0	0	1	1	1	0	1	0	0	1	0	1	0	0	0	0	0
506	Male	31	Female	United Kingdom	1	multilingual	0	Undergraduate degree	GBP	55000	1	0	1	0	1	0	1	1	1	0	1	0	0	1	0	1	0	0	0	0	1
532	Male	36	Female	United Kingdom	1	monolingual	21	Postgraduate degree (e.g. MSc, PhD)	GBP	90000	1	1	1	1	0	1	1	1	1	1	1	0	1	1	1	1	1	0	0	1	1
585	Female	29	Female	United Kingdom	1	multilingual	30	Undergraduate degree	GBP	65000	1	1	1	1	0	1	1	1	1	0	1	0	1	1	0	1	1	0	0	1	0
619	Male	31	Female	United Kingdom	1	monolingual	8	GCSE/A-level	GBP	60000	1	0	1	0	1	1	1	1	1	1	1	0	0	1	0	1	0	0	0	1	0
634	Female	37	Female	United Kingdom	0	monolingual	16	GCSE/A-level	GBP	80000	1	1	1	1	0	1	1	1	1	0	1	0	0	1	1	1	0	1	0	1	1
642	Female	34	Female	United Kingdom	0	multilingual	0	Undergraduate degree	GBP	30000	1	0	1	1	0	0	1	1	1	0	1	0	0	1	0	1	0	0	0	0	1
650	Female	32	Female	United Kingdom	1	monolingual	12	Undergraduate degree	GBP	28000	1	0	1	0	0	1	1	1	1	0	1	0	0	1	0	1	0	0	0	0	1
652	Female	30	Female	United Kingdom	0	multilingual	40	Undergraduate degree	GBP	60000	1	0	1	1	0	1	1	1	1	0	1	0	1	1	0	1	1	0	1	0	1
653	Male	34	Female	United Kingdom	1	monolingual	40	Postgraduate degree (e.g. MSc, PhD)	GBP	100000	1	1	1	0	0	1	1	1	1	0	1	0	1	1	0	1	1	0	0	1	0
708	Female	38	Female	United Kingdom	1	multilingual	12	Postgraduate degree (e.g. MSc, PhD)	GBP	90000	1	1	1	1	0	1	1	1	1	0	1	0	1	1	0	1	1	0	0	1	0
741	Male	43	Female	United Kingdom	0	monolingual	0	GCSE/A-level	GBP	55000	1	1	1	1	1	1	1	1	1	0	1	0	1	1	1	1	1	1	1	0	0
742	Female	39	Female	United Kingdom	1	monolingual	30	Undergraduate degree	GBP	80000	1	1	1	1	1	1	1	1	1	0	1	0	1	1	1	1	1	0	1	1	1
745	Male	37	Female	United Kingdom	1	multilingual	20	Postgraduate degree (e.g. MSc, PhD)	GBP	40000	1	0	1	1	0	1	1	1	0	0	1	0	0	1	0	1	0	0	0	1	1
750	Male	31	Female	United Kingdom	1	monolingual	16	Postgraduate degree (e.g. MSc, PhD)	GBP	65000	1	1	1	1	0	1	1	1	1	0	1	0	1	1	0	1	1	1	0	1	1
838	Male	31	Female	United Kingdom	1	monolingual	0	Postgraduate degree (e.g. MSc, PhD)	GBP		1	1	1	1	0	1	1	1	1	0	1	0	1	1	0	1	1	1	0	1	1
859	Male	44	Female	United Kingdom	1	multilingual	0	Postgraduate degree (e.g. MSc, PhD)	GBP	65000	1	1	1	1	0	1	1	1	1	1	1	0	1	1	1	1	1	1	1	1	1
922	Female	36	Female	United Kingdom	0	monolingual	0	Postgraduate degree (e.g. MSc, PhD)	GBP	100000	1	1	1	1	1	1	1	1	1	1	1	1	1	1	1	0	1	1	1	1	1
924	Male	41	Female	United Kingdom	1	monolingual	0	Postgraduate degree (e.g. MSc, PhD)	GBP	100000	1	0	1	1	0	1	1	1	1	0	1	0	0	1	0	1	1	0	0	1	1
926	Male	40	Female	United Kingdom	1	multilingual	12	Postgraduate degree (e.g. MSc, PhD)	GBP	36000	0	1	1	1	0	1	1	1	1	0	1	1	1	1	1	1	1	0	1	1	1
946	Male	34	Female	United Kingdom	1	multilingual	32	Postgraduate degree (e.g. MSc, PhD)	GBP	60000	1	0	1	1	0	1	1	1	1	0	1	0	1	1	0	1	1	0	0	1	0
957	Male	29	Female	United Kingdom	0	multilingual	12	Undergraduate degree	GBP	40000	1	1	1	1	1	1	1	1	1	1	1	1	1	1	1	1	1	1	1	1	1
998	Female	27	Female	United Kingdom	1	monolingual	0	Undergraduate degree	GBP	44000	1	1	1	1	0	1	1	1	1	0	1	1	1	1	1	1	1	1	1	1	1
1022	Male	30	Female	United Kingdom	0	monolingual	12.5	Postgraduate degree (e.g. MSc, PhD)	GBP	24000	1	1	1	1	1	1	1	1	1	1	1	1	1	1	1	1	1	1	1	1	1
1031	Female	38	Female	United Kingdom	1		15	Undergraduate degree	GBP	55000	1	1	1	1	1	1	1	1	0	0	1	1	1	1	1	1	1	1	1	1	1
1085	Female	37	Female	United Kingdom	1	monolingual	9	Undergraduate degree	GBP	60000	1	1	1	1	1	1	1	1	1	0	1	0	1	1	1	1	1	1	1	1	1
1100	Male	38	Female	United Kingdom	1	multilingual	18	Postgraduate degree (e.g. MSc, PhD)	GBP	82000	1	0	1	1	1	1	1	1	1	0	1	1	1	1	1	1	1	1	0	1	1
1110	Male	34	Female	United Kingdom	1	multilingual	12.5	Undergraduate degree	GBP	60000	1	1	1	1	1	1	1	1	1	1	1	0	1	1	1	1	1	1	1	1	1
1141	Female	30	Female	United Kingdom	0	multilingual	15	Postgraduate degree (e.g. MSc, PhD)	GBP	55000	1	1	1	1	1	1	1	1	1	0	1	1	1	1	1	1	1	1	1	1	1
1160	Male	39	Female	United Kingdom	1	monolingual	37	Postgraduate degree (e.g. MSc, PhD)	GBP	120000	1	1	1	1	1	1	1	1	1	0	1	1	1	1	1	1	1	1	1	1	1
1164	Female	30	Female	United Kingdom	1	monolingual	0	GCSE/A-level	GBP	26000	1	1	1	1	1	1	1	1	1	1	1	0	1	1	1	1	1	0	1	1	1
1167	Male	34	Female	United Kingdom	0	monolingual	8	Undergraduate degree	GBP	45000	1	1	1	1	1	1	1	1	1	1	1	1	1	1	1	1	1	1	1	1	1
1189	Male	38	Female	United Kingdom	1	monolingual	0	Undergraduate degree	GBP	64000	1	1	1	1	1	1	1	1	1	1	1	1	1	1	1	1	1	1	1	1	1
1193	Female	34	Male	United Kingdom	0	multilingual	20	GCSE/A-level	GBP	64000	1	1	1	1	1	1	1	1	1	1	1	1	1	1	1	1	1	1	1	1	1
1223	Male	39	Female	United Kingdom	1	monolingual	10	GCSE/A-level	GBP	35000	1	1	1	1	1	1	1	1	1	1	1	0	1	1	0	1	1	1	1	1	1
1231	Female	42	Female	United Kingdom	1	monolingual	18	Postgraduate degree (e.g. MSc, PhD)	GBP		1	1	1	1	0	1	1	1	1	0	1	1	1	1	1	1	1	1	1	1	1
1243	Male	32	Female	United Kingdom	1	monolingual	15	Undergraduate degree	GBP		1	1	1	1	1	1	1	1	1	1	1	1	1	1	1	1	1	1	1	1	1
1275	Male	33	Female	United Kingdom	1	monolingual	30	Undergraduate degree	GBP	90000	1	1	1	1	1	1	1	1	1	1	1	1	1	1	1	1	1	1	1	1	1
1293	Female	35	Female	United Kingdom	1	multilingual	30	Postgraduate degree (e.g. MSc, PhD)	GBP	85000	1	1	1	1	1	1	1	1	1	1	1	1	1	1	1	1	1	1	1	1	1
1294	Male	31	Female	United Kingdom	0	multilingual	24	Undergraduate degree	GBP	53000	1	1	1	1	1	1	1	1	1	1	1	1	1	1	1	1	1	1	1	1	1
1305	Female	32	Female	United Kingdom	0	multilingual	47.5	Undergraduate degree	GBP	32000	1	1	1	1	1	1	1	1	0	1	1	1	1	1	1	1	1	1	1	1	1
1308	Male	35	Female	United Kingdom	1	multilingual	12.5	Undergraduate degree	GBP	67000	1	1	1	1	1	1	1	1	1	1	1	1	1	1	1	1	1	1	1	1	1
1320	Male	31	Female	United Kingdom	1	multilingual	12.5	Undergraduate degree	GBP	55000	1	1	1	1	1	1	1	1	1	1	1	1	1	1	1	1	1	1	1	1	1
1320	Female	38	Female	United Kingdom	1	multilingual	22	Postgraduate degree (e.g. MSc, PhD)	GBP	45000	1	1	1	0	0	1	1	1	1	0	1	1	1	1	1	1	1	1	1	1	1
1356	Male	41	Female	United Kingdom	1	multilingual	15	Undergraduate degree	GBP	25000	1	1	1	1	0	1	1	1	1	1	1	0	1	1	1	1	1	1	0	1	1
1363	Male	34	Female	United Kingdom	1	multilingual	30	Postgraduate degree (e.g. MSc, PhD)	GBP	80000	1	1	1	1	1	1	1	1	1	1	1	0	1	1	1	1	1	1	1	1	1
1371	Male	39	Female	United Kingdom	1	multilingual	15	Postgraduate degree (e.g. MSc, PhD)	GBP	60000	1	1	1	1	0	1	1	1	1	0	1	1	1	1	1	1	1	1	1	1	1
1373	Male	33	Female	United Kingdom	1	multilingual	15	Undergraduate degree	GBP	80000	1	1	1	0	1	1	0	1	0	1	1	0	1	1	1	1	1	1	0	1	1
1386	Female	35	Female	United Kingdom	1	monolingual	20	Postgraduate degree (e.g. MSc, PhD)	GBP	160000	1	1	1	1	1	1	1	1	1	1	1	1	1	1	1	1	1	1	1	1	1
1387	Male	41	Female	United Kingdom	1	multilingual	12.5	Undergraduate degree	GBP	60000	1	1	1	1	1	1	1	1	1	1	1	0	1	1	1	1	1	1	1	0	1
1412	Male	44	Female	United Kingdom	1	multilingual	35	Undergraduate degree	GBP	140000	1	1	1	1	1	1	1	1	1	1	1	1	1	1	1	1	1	1	1	1	1
1417	Female	34	Female	United Kingdom	0	monolingual	30	Postgraduate degree (e.g. MSc, PhD)	GBP	60000	1	1	1	1	1	1	1	1	1	1	1	1	1	1	1	1	1	1	1	1	1
1423	Male	44	Female	United Kingdom	1	multilingual	31.5	Postgraduate degree (e.g. MSc, PhD)	GBP	40000	1	1	1	0	1	1	1	0	1	1	1	0	1	1	1	1	1	1	1	1	1
1427	Male	34	Female	United Kingdom	1	monolingual	40	Postgraduate degree (e.g. MSc, PhD)	GBP	100000	1	1	1	1	1	1	1	1	1	1	1	1	1	1	1	1	1	1	1	1	1
1443	Female	38	Female	United Kingdom	0	multilingual	40	Postgraduate degree (e.g. MSc, PhD)	GBP	99000	1	1	1	1	1	1	1	1	1	1	1	1	1	1	1	1	1	1	1	1	1
1455	Female	41	Female	United Kingdom	1	multilingual	30	Undergraduate degree	GBP		1	1	1	1	0	1	1	1	1	0	1	1	1	1	1	1	1	1	1	1	1
