# Supplementary material for: The Early Social Cognition Inventory (ESCI): An examination of its psychometric properties from birth to 47 months
Source: Behav Res Methods. 2021 Sep 10;54(3):1200–26. doi: 10.3758/s13428-021-01628-z (PMC9170618; doi:10.3758/s13428-021-01628-z)
Supplement: Supplementary file 5 — (CSV 4 kb) [file 13428_2021_1628_MOESM5_ESM.csv]

	time1																						time2
child gender	age_days	q1	q2	q3	q4	q5	q6	q7	q8	q9	q10	q11	q12	q13	q14	q15	q16	q17	q18	q19	q20	q21	age_days	q1	q2	q3	q4	q5	q6	q7	q8	q9	q10	q11	q12	q13	q14	q15	q16	q17	q18	q19	q20	q21
Female	998	1	1	1	1	0	1	1	1	1	0	1	1	1	1	1	1	1	1	1	1	1	1027	1	1	1	1	0	1	1	1	1	1	1	1	1	1	1	1	1	1	1	1	1
Male	506	1	0	1	0	1	0	1	1	1	0	1	0	0	1	0	1	0	0	0	0	1	545	1	0	1	0	1	1	1	1	1	0	1	0	0	1	0	1	0	0	1	0	1
Female	1386	1	1	1	1	1	1	1	1	1	1	1	1	1	1	1	1	1	1	1	1	1	1415	1	1	1	1	1	1	1	1	1	1	1	1	1	1	1	1	1	0	0	0	1
Male	1320	1	1	1	1	1	1	1	1	1	1	1	1	1	1	1	1	1	1	1	1	1	1359	1	1	1	1	1	1	1	1	1	1	1	1	1	1	1	1	1	1	1	1	1
Male	437	1	1	1	1	1	0	1	1	1	0	1	0	0	1	0	1	1	0	0	0	1	476	1	1	1	1	0	1	1	1	1	0	1	0	1	1	0	1	1	0	0	1	1
Female	235	0	0	0	0	0	0	0	0	1	0	0	0	0	0	0	0	0	0	0	0	0	260	0	0	1	0	0	0	0	0	1	0	0	0	0	0	0	0	0	0	0	0	0
Female	922	1	1	1	1	1	1	1	1	1	1	1	1	1	1	1	0	1	1	1	1	1	952	1	1	1	1	0	1	1	1	0	1	1	1	1	1	1	1	1	1	1	1	1
Female	650	1	0	1	0	0	1	1	1	1	0	1	0	0	1	0	1	0	0	0	0	1	688	1	0	1	1	0	1	1	1	1	1	1	0	0	1	0	1	0	0	1	1	1
Male	619	1	0	1	0	1	1	1	1	1	1	1	0	0	1	0	1	0	0	0	1	0	647	1	0	1	0	0	1	1	1	1	1	1	0	0	1	0	1	0	0	0	1	0
Male	946	1	0	1	1	0	1	1	1	1	0	1	0	1	1	0	1	1	0	0	1	0	1002	1	1	1	1	1	1	1	1	1	0	1	0	1	1	1	1	1	0	1	1	1
Male	1427	1	1	1	1	1	1	1	1	1	1	1	1	1	1	1	1	1	1	1	1	1	1466	1	1	1	1	1	1	1	1	1	1	1	1	1	1	1	1	1	1	1	1	1
Male	653	1	1	1	0	0	1	1	1	1	0	1	0	1	1	0	1	1	0	0	1	0	692	1	0	1	1	0	1	1	1	1	0	1	0	1	1	0	1	1	0	0	1	1
Male	859	1	1	1	1	0	1	1	1	1	1	1	0	1	1	1	1	1	1	1	1	1	887	1	1	1	1	0	1	1	1	1	1	1	0	1	1	1	1	1	1	1	1	1
Female	1305	1	1	1	1	1	1	1	1	0	1	1	1	1	1	1	1	1	1	1	1	1	1334	1	1	1	1	1	1	1	1	0	1	1	1	1	1	1	1	1	1	1	1	1
Female	1443	1	1	1	1	1	1	1	1	1	1	1	1	1	1	1	1	1	1	1	1	1	1473	1	1	1	1	1	1	1	1	1	1	1	1	1	1	1	1	1	1	1	1	1
Male	1110	1	1	1	1	1	1	1	1	1	1	1	0	1	1	1	1	1	1	1	1	1	1149	1	1	1	1	1	1	1	1	1	1	1	1	1	1	1	1	1	1	1	0	1
Male	1294	1	1	1	1	1	1	1	1	1	1	1	1	1	1	1	1	1	1	1	1	1	1323	1	1	1	1	1	1	1	1	1	0	1	1	1	1	1	1	1	1	1	1	1
Male	532	1	1	1	1	0	1	1	1	1	1	1	0	1	1	1	1	1	0	0	1	1	585	1	1	1	1	0	1	1	1	1	1	1	0	0	1	0	1	1	0	0	1	1
Male	1363	1	1	1	1	1	1	1	1	1	1	1	0	1	1	1	1	1	1	1	1	1	1400	1	1	1	1	1	1	1	1	1	1	1	0	1	1	0	1	1	1	1	1	1
Male	1423	1	1	1	0	1	1	1	0	1	1	1	0	1	1	1	1	1	1	1	1	1	1473	1	1	1	1	0	1	1	1	1	1	1	0	1	1	1	1	1	1	1	1	1
Male	838	1	1	1	1	0	1	1	1	1	0	1	0	1	1	0	1	1	1	0	1	1	866	1	1	1	1	0	1	1	1	1	0	1	0	1	1	1	1	1	0	0	1	1
Male	750	1	1	1	1	0	1	1	1	1	0	1	0	1	1	0	1	1	1	0	1	1	778	1	1	1	1	1	1	1	1	1	1	1	0	1	1	0	1	1	0	1	1	1
Male	741	1	1	1	1	1	1	1	1	1	0	1	0	1	1	1	1	1	1	1	0	0	769	1	1	1	1	1	1	1	1	1	1	1	0	1	1	0	1	1	0	1	1	1
Female	1085	1	1	1	1	1	1	1	1	1	0	1	0	1	1	1	1	1	1	1	1	1	1127	1	1	1	1	1	1	1	1	1	0	1	0	1	1	1	1	1	1	0	1	1
Male	471	1	0	0	0	0	0	1	1	1	0	1	0	0	1	0	1	0	0	0	0	0	513	1	0	1	0	0	0	1	1	1	0	1	0	0	1	0	1	0	0	0	0	0
Male	1412	1	1	1	1	1	1	1	1	1	1	1	1	1	1	1	1	1	1	1	1	1	1441	1	1	1	1	1	1	1	1	1	1	1	1	1	1	1	1	1	1	1	1	1
Female	708	1	1	1	1	0	1	1	1	1	0	1	0	1	1	0	1	1	0	0	1	0	737	1	1	1	1	0	1	1	1	1	0	1	0	1	1	0	1	1	0	0	1	0
Female	634	1	1	1	1	0	1	1	1	1	0	1	0	0	1	1	1	0	1	0	1	1	672	1	1	1	1	0	1	1	1	1	0	1	0	1	1	0	1	1	0	0	1	1
Female	642	1	0	1	1	0	0	1	1	1	0	1	0	0	1	0	1	0	0	0	0	1	673	1	0	1	0	0	0	1	1	1	0	1	0	0	1	0	1	0	0	0	0	1
Female	405	1	0	1	0	0	1	1	1	1	0	1	0	0	1	0	1	1	0	0	0	0	434	1	1	1	0	0	1	1	1	1	0	1	0	0	1	0	1	1	0	0	0	0
Female	585	1	1	1	1	0	1	1	1	1	0	1	0	1	1	0	1	1	0	0	1	0	623	1	1	1	1	1	1	1	1	1	0	1	0	1	1	0	1	1	0	0	1	1
Female	1231	1	1	1	1	0	1	1	1	1	0	1	1	1	1	1	1	1	1	1	1	1	1259	1	1	1	1	0	1	1	1	1	0	1	1	1	1	1	1	1	1	1	1	1
Male	1100	1	0	1	1	1	1	1	1	1	0	1	1	1	1	1	1	1	1	0	1	1	1130	1	1	1	1	1	1	1	1	1	1	1	1	1	1	1	1	1	1	1	1	1
Male	1189	1	1	1	1	1	1	1	1	1	1	1	1	1	1	1	1	1	1	1	1	1	1218	1	1	1	1	0	1	1	1	1	0	1	1	1	1	1	1	1	1	1	1	1
Male	745	1	0	1	1	0	1	1	1	0	0	1	0	0	1	0	1	0	0	0	1	1	784	1	0	1	1	0	1	1	1	1	0	1	0	0	1	0	1	1	0	0	1	1
Male	1167	1	1	1	1	1	1	1	1	1	1	1	1	1	1	1	1	1	1	1	1	1	1197	1	1	1	1	1	1	1	1	1	1	1	1	1	1	1	1	1	1	1	1	1
Male	344	1	0	1	0	0	1	1	1	1	0	1	0	0	0	0	0	1	0	0	0	0	374	0	0	1	0	0	0	1	1	1	0	1	0	0	0	0	0	0	0	0	0	0
Male	1308	1	1	1	1	1	1	1	1	1	1	1	1	1	1	1	1	1	1	1	1	1	1375	1	1	1	1	1	1	1	1	1	1	1	1	1	1	1	1	1	1	1	1	1
Female	652	1	0	1	1	0	1	1	1	1	0	1	0	1	1	0	1	1	0	1	0	1	681	1	0	1	1	0	1	1	1	0	0	1	0	1	1	0	1	1	0	0	1	1
Female	1141	1	1	1	1	1	1	1	1	1	0	1	1	1	1	1	1	1	1	1	1	1	1170	1	1	1	1	1	1	1	1	1	1	1	1	1	1	1	1	1	1	1	1	1
Male	1356	1	1	1	1	0	1	1	1	1	1	1	0	1	1	1	1	1	1	0	1	1	1395	1	1	1		0	1	1	1	1	1	1	1	1		1	1	1	1	1	1	1
Male	1373	1	1	1	0	1	1	0	1	0	1	1	0	1	1	1	1	1	1	0	1	1	1401	1	1	1	1	1	1	1	1	1	1	1	1	1	1	1	1	1	1	1		1
Female	1455	1	1	1	1	0	1	1	1	1	0	1	1	1	1	1	1	1	1	1	1	1	1494	1	1	1	1	0	1	1	1	1	1	1	1	1	1	1	1	1	1	1	1	1
Male	1243	1	1	1	1	1	1	1	1	1	1	1	1	1	1	1	1	1	1	1	1	1	1280	1	1	1	1	1	1	1	1	1	1	1	1	1	1	1	1	1	1	1	1	1
Female	1031	1	1	1	1	1	1	1	1	0	0	1	1	1	1	1	1	1	1	1	1	1	1070	1	1	1	1	1	1	1	1	1	1	1	1	1	1	1	1	1	1	1	1	1
Male	926	0	1	1	1	0	1	1	1	1	0	1	1	1	1	1	1	1	0	1	1	1	954	1	1	1	1	1	1	1	1	1	0	1	1	1	1	1	1	1	1	1	1	0
