# Supplementary material for: The Early Social Cognition Inventory (ESCI): An examination of its psychometric properties from birth to 47 months
Source: Behav Res Methods. 2021 Sep 10;54(3):1200–26. doi: 10.3758/s13428-021-01628-z (PMC9170618; doi:10.3758/s13428-021-01628-z)
Supplement: Supplementary file 6 — (CSV 13 kb) [file 13428_2021_1628_MOESM6_ESM.csv]

	time1																						time2
child gender	age_days	q1	q2	q3	q4	q5	q6	q7	q8	q9	q10	q11	q12	q13	q14	q15	q16	q17	q18	q19	q20	q21	age_days	q1	q2	q3	q4	q5	q6	q7	q8	q9	q10	q11	q12	q13	q14	q15	q16	q17	q18	q19	q20	q21
Male	130	1	0	1	0	0	0	1	1	0	0	1	0	0	0	0	0	1	0	0	0	1	316	0	0	1	0	0	0	1	1	1	0	1	0	0	0	0	0	1	0	0	0	0
Female	508	1	0	1	1	0	0	1	1	0	0	1	0	0	1	0	1	1	0	0	0	1	716	1	1	1	1	0	1	1	1	1	0	1	0	1	1	0	1	1	0	0	1	0
Female	868	0	0	1	1	0	1	1	1	1	1	1	0	1	1	1	1	1	1	0	1	1	1077	1	1	1	1	0	1	1	1	1	1	1	0	1	1	1	1	1	0	1	1	1
Female	617	1	0	1	1	0	1	1	1	1	0	1	0	0	1	0	1	1	0	0	1	0	810	1	0	1	0	0	1	1	1	1	0	1	0	0	1	0	1	0	0	1	0	0
Female	162	0	0	0	0	0	0	0	0	0	0	0	0	0	0	0	0	0	0	0	0	0	335	0	0	1	0	0	0	1	0	1	0	1	0	0	0	0	0	1	0	0	0	0
Female	841	1	0	1	1	0	1	1	1	1	0	1	0	1	1	0	1	1	0	0	1	1	1029	1	0	1	1	0	1	1	1	1	1	1	1	1	1	1	1	1	1	1	1	1
Male	423	1	0	1	0	0	1	1	1	1	1	1	0	1	1	0	1	1	0	0	0	0	629	1	0	1	1	1	1	1	1	1	1	1	0	1	1	0	1	1	0	1	1	1
Female	1131	1	1	1	1	1	1	1	1	1	1	1	1	1	1	1	1	1	1	1	1	1	1324	1	1	1	1	1	1	1	1	1	1	1	1	1	1	1	1	1	1	1	1	1
Male	90	1	0	0	0	0	0	0	0	0	0	0	0	0	0	0	0	1	0	0	0	0	298	1	0	1	0	0	0	1	1	1	0	1	0	1	0	0	0	1	0	0	0	0
Female	330	1	0	1	0	0	1	1	1	1	0	1	0	0	1	0	0	0	0	0	0	0	538	1	0	1	0	0	1	1	1	1	0	1	0	1	1	0	1	0	0	0	1	0
Male	95	0	0	0	0	0	0	1	0	0	0	0	0	0	0	0	0	0	0	0	0	0	282	1	0	0	0	0	0	1	1	0	0	1	0	0	0	0	0	0	0	0	0	0
Female	841	1	1	1	1	1	1	1	1	1	1	1	0	1	1	1	1	1	0	0	1	1	1049	1	1	1	1	1	1	1	1	1	1	1	1	1	1	1	1	1	1	1	1	1
Female	241	0	0	1	0	0	0	0	1	1	0	0	0	0	0	0	0	0	0	0	0	0	449	0	0	1	0	0	1	1	1	1	0	1	0	0	1	0	1	0	0	0	0	0
Male	764	1	0	1	1	0	1	1	1	1	0	1	0	0	1	0	1	0	0	1	1	1	938	1	0	1	1	1	1	1	1	1	1	1	0	1	1	1	1	1	1	1	1	1
Male	33	0	0	0	0	0	0	0	0	0	0	0	0	0	0	0	0	0	0	0	0	0	221	0	0	1	0	0	1	1	0	0	0	0	0	1	0	0	0	1	0	0	0	0
Male	119	0	0	0	0	0	0	0	0	1	0	0	0	0	0	0	0	0	0	0	0	0	289	0	0	0	0	0	0	1	0	1	0	1	0	1	0	0	0	0	0	0	0	0
Female	589	0	0	1	1	0	0	1	1	1	0	1	0	0	1	0	1	1	0	0	0	0	756	1	1	1	1	0	1	1	1	1	0	1	0	0	1	0	1	1	1	0	1	1
Male	115	0	0	0	0	0	0	0	0	0	0	0	0	0	0	0	0	0	0	0	0	0	282	0	0	0	0	0	0	0	0	0	0	0	0	0	0	0	0	0	0	0	0	0
Male	336	1	0	1	0	0	0	0	1	1	0	1	0	0	1	0	0	0	0	0	0	0	519	1	0	0	1	0	1	1	1	1	0	1	0	0	1	0	1	0	0	0	0	0
Male	1063	1	1	1	1	0	1	1	1	1	1	1	0	1	1	1	1	1	1	1	1	1	1254	1	1	1	1	1	1	1	1	1	1	1	1	1	1	1	1	1	1	1	1	1
Female	1121	1	1	1	1	1	1	1	1	1	1	1	1	1	1	1	1	1	1	1	1	1	1325	1	1	1	1	1	1	1	1	1	1	1	1	1	1	1	1	1	1	0	0	1
Male	182	0	0	1	0	0	0	0	0	0	0	0	0	0	0	0	0	1	0	0	0	0	348	1	0	1	1	0	0	1	1	1	0	1	0	0	1	0	1	1	0	1	0	1
Female	348	1	0	0	0	0	0	1	1	1	0	1	0	0	0	0	0	0	0	0	0	0	535	1	0	1	1	0	0	1	1	1	1	1	0	0	1	0	0	1	0	0	0	0
Female	348	1	0	0	0	0	0	1	1	1	0	1	0	0	0	0	0	0	0	0	0	0	535	1	0	1	1	0	0	1	1	1	0	1	0	0	1	0	0	1	0	0	0	0
Female	127	1	0	0	0	0	0	0	0	1	0	1	0	0	0	0	0	0	0	0	0	0	293	0	0	1	0	0	0	0	0	1	0	1	0	0	0	0	0	1	0	0	0	0
Male	884	1	1	1	1	1	1	1	1	1	1	1	0	1	1	1	1	1	1	0	1	1	1050	1	1	1	1	1	1	1	1	1	1	1	1	1	1	1	1	1	1	1	1	1
Female	294	0	0	0	0	0	0	0	0	1	0	1	0	0	0	0	0	0	0	0	0	0	460	1	0	1	0	0	1	1	1	1	0	1	0	0	1	0	1	0	0	0	0	1
Male	694	1	0	1	1	1	1	1	1	1	1	1	0	0	1	0	1	1	1	1	1	1	860	1	1	1	1	1	1	1	1	1	1	1	0	1	1	1	1	1	0	0	1	0
Female	1035	1	1	1	1	0	1	1	1	1	1	1	1	1	1	1	1	1	1	1	1	1	1204	1	1	1	1	1	1	1	1	1	1	1	1	1	1	1	1	1	1	1	1	1
Female	75	0	0	0	0	0	0	0	0	0	0	0	0	0	0	0	0	0	0	0	0	0	261	0	0	1	0	0	0	0	1	1	0	1	0	0	0	0	0	0	0	0	0	0
Female	536	1	1	1	0	0	1	1	1	1	0	1	0	0	1	0	1	1	0	0	1	0	702	1	0	1	0	0	1	1	1	1	0	1	0	0	1	0	1	1	0	0	1	0
Male	863	1	1	1	0	0	1	1	1	1	0	1	0	1	1	0	0	0	0	0	0	0	1049	1	0	1	1	0	1	1	1	1	1	1	0	1	1	0	1	1	0	1	1	1
Female	612	1	0	1	1	0	1	1	1	1	1	1	0	0	1	0	1	1	0	0	0	1	779	1	1	1	1	1	1	1	1	1	1	1	0	1	1	0	1	1	1	1	1	1
Male	273	1	0	1	0	0	1	1	1	1	0	1	0	1	1	0	0	1	0	0	0	0	459	1	0	1	1	0	1	1	1	1	0	1	0	0	1	0	1	1	0	0	0	0
Female	296	1	0	1	0	0	1	1	0	1	0	1	0	0	0	0	0	0	0	0	0	0	462	1	0	1	0	0	1	1	1	1	0	1	0	0	1	0	1	1	0	0	0	1
Female	776	1	0	1	1	0	1	1	1	1	0	1	0	0	1	0	1	1	0	0	1	1	962	1	1	1	1	1	1	1	1	1	0	1	0	1	1	0	0	1	0	0	1	0
Female	973	1	1	1	1	1	1	1	1	1	1	1	1	1	1	1	1	1	1	1	1	1	1139	1	1	1	1	1	1	1	1	1	1	1	1	1	1	1	1	1	1	1	1	1
Female	590	1	1	1	0	0	1	1	1	1	0	1	0	0	1	0	1	0	0	0	1	0	776	1	1	1	1	0	1	1	1	1	0	1	1	1	1	0	1	1	1	0	1	1
Male	206	1	0	1	0	0	1	1	1	1	0	1	0	1	0	0	0	1	0	0	0	1	392	1	1	1	1	0	1	1	1	1	0	1	0	1	1	0	1	1	0	0	0	1
Male	57	0	0	0	0	0	0	0	0	0	0	0	0	0	0	0	0	1	0	0	0	0	223	1	0	1	0	1	0	1	1	1	0	1	0	0	0	0	0	1	0	0	0	0
Female	145	1	0	0	0	0	1	1	1	1	0	1	0	0	0	0	0	1	0	1	0	0	310	1	0	1	1	0	1	1	1	1	1	1	0	0	1	0	1	1	0	0	0	0
Female	542	1	0	1	1	0	1	1	1	1	0	1	0	0	1	0	1	0	0	0	0	0	706	1	0	1	1	1	1	1	1	1	1	1	0	1	1	0	1	1	0	1	1	0
Male	89	0	0	0	0	0	0	0	0	0	0	0	0	0	0	0	0	0	0	0	0	0	274	1	0	1	0	0	0	1	1	1	0	0	0	0	1	0	0	1	0	0	0	0
Male	617	1	1	1	1	0	0	1	1	1	0	1	0	0	1	0	1	1	0	0	0	0	779	1	1	1	1	0	1	1	1	1	0	1	0	0	1	1	1	1	1	0	0	1
Female	738	1	1	1	0	0	1	1	1	1	0	1	0	1	1	0	1	1	0	0	1	1	926	1	1	1	1	1	1	1	1	1	0	1	1	1	1	0	1	1	1	0	1	1
Female	314	1	0	1	1	0	1	1	1	1	0	1	0	1	1	0	1	1	0	0	0	0	485	1	0	1	1	1	1	1	1	1	1	1	0	1	1	0	1	1	0	1	1	0
Male	572	1	0	1	1	0	1	1	1	1	1	1	0	1	1	0	1	1	1	1	1	0	756	1	0	1	1	0	1	1	1	1	1	1	0	1	1	0	1	1	1	1	1	1
Male	336	1	0	1	0	0	0	0	1	1	0	1	0	0	0	0	0	1	0	0	0	0	525	1	0	1	1	0	0	1	1	1	0	1	0	1	1	0	1	0	0	0	0	1
Male	439	0	0	1	0	0	1	1	1	0	0	1	0	0	1	0	1	0	0	0	0	0	631	1	0	1	1	0	1	1	1	1	0	1	0	0	1	0	1	0	0	1	0	1
Male	154	0	0	0	0	0	0	1	0	1	0	0	0	0	0	0	0	0	0	0	0	0	338	1	0	1	0	1	0	1	1	1	0	1	0	0	1	0	1	1	0	0	0	0
Male	811	1	1	1	1	0	0	0	1	1	0	1	0	0	1	0	1	0	0	0	0	0	999	1	0	1	1	0	1	1	1	1	0	1	0	0	1	0	1	0	0	1	0	1
Male	478	1	0	1	0	0	0	1	1	1	0	1	0	0	1	0	1	0	0	0	0	0	682	1	0	1	0	0	1	1	1	1	1	1	0	0	1	0	1	1	0	0	1	1
Male	694	1	0	1	0	0	1	1	1	1	1	1	0	0	1	0	1	0	0	0	1	0	841	1	0	1	1	0	1	1	1	1	1	1	0	1	1	0	1	1	0	0	1	1
Male	1058	1	1	1	0	0	1	1	1	1	1	1	1	1	1	1	1	1	1	1	1	1	1238	1	1	1	1	1	1	1	1	1	1	1	1	1	1	1	1	1	1	1	1	1
Female	797	1	1	1	1	1	1	1	1	1	1	1	0	1	1	1	0	1	1	1	1	1	957	1	1	1	1	1	1	1	1	1	1	1	1	1	1	1	1	1	1	1	1	1
Male	1280	1	1	1	1	1	1	1	1	1	1	1	0	1	1	1	1	1	0	1	1	1	1448	1	1	1	1	1	1	1	1	1	1	1	0	1	1	1	1	1	0	1	1	1
Female	1356	1	1	1	1	1	1	1	1	1	1	1	1	1	1	1	1	1	1	0	1	1	1503	1	1	1	1	1	1	1	1	1	1	1	1	1	1	1	1	1	1	1	1	1
Male	821	1	1	1	1	1	1	1	1	1	1	1	1	1	1	0	1	1	0	1	1	1	971	1	1	1	1	1	1	1	1	1	1	1	1	1	1	1	1	1	1	1	1	1
Female	614	1	0	1	1	0	1	1	1	1	0	1	0	0	1	0	1	0	0	0	1	0	778	1	0	0	1	0	1	1	1	1	0	1	0	0	1	0	1	1	0	0	1	0
Male	1095	1	1	1	1	1	1	1	1	1	1	1	1	1	1	1	1	1	1	1	1	1	1249	1	1	1	1	1	1	1	1	1	1	1	1	1	1	1	1	1	1	1	1	1
Female	1433	1	1	1	1	0	1	1	1	1	1	1	1	1	1	1	1	1	1	0	1	1	1599	1	1	1	1	1	1	1	1	1	1	1	1	1	1	1	1	1	1	1	1	1
Male	685	1	1	1	1	0	1	1	1	1	0	1	0	1	1	1	1	1	1	1	1	1	864	1	1	1	0	1	1	1	1	1	1	1	1	1	1	1	1	1	1	1	1	1
Female	1232	1	1	1	1	1	1	1	1	1	0	1	1	1	1	1	1	1	1	1	1	1	1401	1	1	1	1	1	1	1	1	1	1	1	1	1	1	1	1	1	1	1	1	1
Male	513	1	0	1	1	0	0	1	1	0	0	1	0	1	1	0	1	1	0	0	0	1	661	1	1	1	0	0	1	1	1	1	0	1	0	1	1	0	1	1	0	0	1	0
Male	761	1	1	1	1	0	1	1	1	1	0	1	0	1	1	0	1	1	0	1	1	1	927	1	1	1	1	1	1	1	1	1	1	1	0	1	1	1	1	1	0	1	1	1
Male	339	0	0	1	0	0	0	0	0	1	0	1	0	0	0	0	0	0	0	0	0	0	491	1	0	1	0	0	0	1	1	1	0	1	0	1	1	0	1	0	0	0	0	0
Female	1202	1	1	1	1	1	1	1	1	1	1	1	1	1	1	1	1	1	1	1	1	1	1363	1	0	1	1	1	1	1	1	1	1	1	0	1	1	1	1	1	1	1	1	1
Female	857	1	1	1	1	1	1	1	1	1	1	1	0	1	1	1	1	1	1	1	1	1	1006	1	1	1	1	1	1	1	1	1	1	1	1	1	1	1	1	1	1	1	1	1
Female	1395	1	1	1	1	1	1	1	1	1	1	1	1	1	1	1	1	1	1	0	1	1	1546	1	1	1	1	1	1	1	1	1	1	1	1	1	1	1	1	1	1	1	1	1
Male	252	1	0	0	0	0	0	0	1	1	0	0	0	1	0	0	0	0	0	0	0	1	401	1	0	1	0	1	1	1	1	1	0	1	0	1	1	0	1	1	0	1	0	1
Male	1439	1	1	1	0	0	1	1	1	1	0	1	0	1	1	1	1	1	0	0	1	1	1594	1	1	1	1	0	1	1	1	1	0	1	1	1	1	1	1	1	1	1	1	1
Female	266	1	0	0	0	0	0	1	1	1	0	1	0	0	1	0	0	0	0	0	0	0	431	1	0	0	0	0	1	1	1	0	0	1	0	0	1	0	1	0	0	0	0	0
Female	726	1	1	1	1	0	1	1	1	1	1	1	0	1	1	1	1	1	1	1	1	1	878	1	1	1	1	0	1	1	1	1	1	1	1	1	1	1	1	1	1	0	1	1
Male	108	0	0	0	0	0	0	0	0	0	0	0	0	0	0	0	0	0	0	0	0	0	274	1	0	0	0	0	0	0	1	1	0	0	0	0	0	0	0	0	0	0	0	0
Male	572	1	0	1	0	0	1	1	1	1	0	1	0	0	1	0	1	1	0	0	1	1	721	1	1	1	0	0	1	1	1	1	1	1	1	1	1	0	1	1	0	0	1	1
Male	535	1	0	1	1	0	1	1	1	1	0	1	0	1	1	0	1	1	0	0	0	0	700	1	0	1	1	1	1	1	1	1	1	1	0	1	1	1	1	1	0	1	1	1
Male	890	1	0	1	1	0	1	1	1	1	0	1	0	1	1	1	1	1	1	1	1	1	1044	1	0	1	1	1	1	1	1	1	1	1	0	1	1	0	1	1	1	1	1	1
Male	359	1	0	0	0	0	0	0	1	1	0	1	0	0	0	0	0	0	0	0	0	0	538	1	0	1	1	0	1	1	1	1	0	1	0	0	1	0	1	0	0	0	0	0
Male	349	1	0	1	0	0	0	1	1	1	0	1	0	1	1	0	0	0	0	0	0	0	498	1	1	1	1	1	1	1	1	1	1	1	0	1	1	0	1	1	0	0	1	1
Female	233	1	0	0	0	0	0	0	1	1	0	0	0	0	0	0	0	0	0	0	0	0	398	1	0	1	0	0	0	1	1	1	0	1	0	0	1	0	0	0	0	0	0	0
Male	793	1	1	1	1	1	1	1	1	1	1	1	0	1	1	1	1	1	0	0	1	0	941	1	1	1	1	1	1	1	1	1	1	1	0	1	1	1	1	1	0	1	1	1
Female	743	1	0	1	1	1	1	1	1	1	1	1	0	1	1	0	1	1	0	1	1	1	922	1	1	1	1	1	1	1	1	1	1	1	0	1	1	0	1	1	0	1	1	1
Male	895	1	0	1	1	0	1	1	1	1	0	1	0	1	1	0	1	1	1	0	1	1	1043	1	0	1	1	0	1	1	1	1	1	1	0	1	1	0	1	1	1	0	1	1
Female	168	0	0	1	0	0	1	0	0	1	0	1	0	0	1	0	0	0	0	0	0	0	316	1	0	1	1	0	0	0	1	1	1	1	0	0	1	0	0	0	0	0	0	0
Male	1288	1	1	1	1	0	1	1	1	1	1	1	1	1	1	1	1	0	1	1	1	1	1453	1	1	1	1	1	1	1	1	1	1	1	1	1	1	1	1	1	0	1	1	1
Female	63	0	0	0	0	0	0	0	0	0	0	0	0	0	0	0	0	0	0	0	0	0	243	1	0	0	0	0	0	0	1	1	0	1	0	0	0	0	0	0	0	0	0	0
Female	365	1	0	1	0	0	1	1	1	1	1	1	0	1	1	0	1	1	0	0	0	0	543	1	0	1	1	1	1	1	1	1	1	1	0	1	1	1	1	1	0	0	1	1
Male	369	1	0	1	0	0	0	0	1	1	0	1	0	0	1	0	1	1	0	0	0	0	519	1	1	1	1	0	1	1	1	1	0	1	0	1	1	0	1	1	0	1	1	1
Male	474	1	1	1	1	0	1	1	1	1	1	1	0	0	1	0	1	1	0	0	0	0	653	1	1	1	1	1	1	1	1	1	1	1	1	1	1	1	1	1	1	1	1	1
Female	752	1	1	1	1	0	1	1	1	1	1	1	0	1	1	1	1	1	1	0	0	1	928	1	1	1	1	1	1	1	1	1	1	1	1	1	1	1	1	1	1	0	1	1
Female	502	0	0	0	0	0	0	1	1	1	0	1	0	1	1	0	1	1	0	0	0	0	674	1	0	1	1	0	1	1	1	1	0	1	0	1	1	0	1	0	0	0	0	0
Male	1078	1	1	1	1	1	1	1	1	1	1	1	1	1	1	1	1	1	1	1	1	1	1258	1	1	1	1	1	1	0	1	1	1	1	1	1	1	1	1	1	1	1	1	1
Male	516	0	0	1	0	1	1	1	1	1	1	1	0	1	1	1	1	1	0	1	0	1	696	1	1	1	1	1	1	1	1	1	1	1	0	1	1	1	1	1	1	1	0	1
Female	573	1	0	1	1	0	1	1	1	0	0	1	0	0	1	0	1	1	0	0	1	1	754	1	1	1	1	0	1	1	1	1	1	1	0	1	1	1	1	1	1	0	0	0
Female	930	1	1	1	1	0	1	1	1	1	1	1	1	1	1	0	1	1	1	0	1	1	1093	1	1	1	1	0	1	1	1	1	1	1	1	1	1	1	1	1	1	0	1	1
Male	682	1	0	1	0	0	1	1	1	1	0	1	0	1	1	0	1	1	0	0	1	0	841	1	1	1	1	0	1	1	1	1	1	1	0	1	1	1	1	1	1	1	1	1
Male	945	1	1	1	1	1	1	1	1	1	1	1	1	1	1	1	1	1	1	1	1	1	1109	1	1	1	1	0	1	1	1	1	0	1	0	1	1	1	1	1	0	1	1	1
Male	23	0	0	0	0	0	0	0	0	0	0	0	0	0	0	0	0	0	0	0	0	0	202	1	0	1	0	0	0	1	1	1	0	1	0	0	0	0	0	1	0	0	0	1
Male	863	1	1	1	1	1	1	1	1	0	0	1	0	1	1	1	1	1	1	1	0	1	1022	1	1	1	1	1	1	1	1	1	1	1	1	1	1	1	1	1	1	1	1	1
Male	771	1	1	1	1	0	1	1	1	1	1	1	1	1	1	1	1	1	1	0	1	1	932	1	1	1	1	1	1	1	1	1	1	1	1	1	1	1	1	1	1	0	1	1
Male	324	1	1	1	0	0	1	0	1	1	0	1	0	1	0	0	0	0	0	0	0	0	474	1	1	1	1	0	1	1	1	1	0	1	0	1	1	0	1	0	0	0	0	1
Female	801	1	0	1	1	0	1	1	1	0	1	1	0	1	1	0	1	1	1	0	1	1	960	1	0	1	1	0	1	1	1	0	1	1	0	1	1	0	1	1	1	1	1	1
Male	843	1	1	1	1	0	1	1	1	1	0	1	0	0	1	1	1	1	0	0	1	1	992	1	0	1	0	0	1	1	1	0	0	1	0	1	1	1	1	1	0	0	1	1
Male	324	1	0	1	0	0	0	0	1	1	0	1	0	0	0	0	0	0	0	0	0	0	489	1	0	0	1	0	1	1	1	1	0	1	0	0	1	0	1	1	0	0	1	1
Male	1345	1	1	1	1	1	1	1	1	1	1	1	0	1	1	1	1	1	1	0	1	1	1499	1	1	1	1	1	1	1	1	1	1	1	1	1	1	1	1	1	1	1	1	1
Female	362	1	0	0	0	0	0	0	1	1	0	1	0	0	1	0	1	0	0	0	0	0	516	1	0	1	0	0	0	0	1	1	0	1	0	1	1	0	1	0	0	0	0	0
Female	426	0	0	1	1	0	1	1	1	1	0	1	0	0	1	0	1	0	0	0	0	0	580	1	0	1	1	0	1	1	1	1	0	1	0	1	1	0	1	1	1	0	1	0
Female	556	1	0	1	1	0	1	1	1	1	1	1	0	1	1	0	1	1	0	1	1	0	709	1	1	1	0	0	1	1	1	0	0	1	0	1	1	0	1	1	0	0	1	1
Female	820	1	1	1	1	1	1	1	1	1	0	1	0	1	1	1	1	1	1	1	1	1	985	1	1	1	1	1	1	1	1	1	1	1	1	1	1	1	1	1	1	1	1	1
Male	167	0	0	1	0	0	0	0	0	1	0	1	0	1	0	0	0	1	0	0	0	0	323	0	1	1	0	0	0	1	0	1	0	1	0	1	0	0	0	1	0	0	0	0
Female	419	1	0	0	0	0	0	0	1	0	0	1	0	0	0	0	1	0	0	0	0	0	572	1	0	0	0	0	1	0	1	1	0	1	0	0	1	0	1	1	0	0	0	0
Female	154	1	0	1	0	0	0	0	1	0	0	1	0	0	0	0	0	0	0	0	0	1	361	1	0	1	1	0	1	0	1	0	1	1	0	1	1	0	1	0	0	0	0	0
Male	1340	1	1	1	1	0	1	1	1	1	0	1	1	1	1	1	1	1	1	0	1	1	1493	1	1	1	1	1	1	1	1	1	1	1	1	1	1	1	1	1	1	1	1	1
Male	627	1	0	1	0	0	1	1	1	1	0	1	0	1	1	0	1	1	0	0	0	1	784	1	0	1	1	1	1	1	1	1	1	1	1	0	1	1	1	1	1	1	1	1
Female	395	1	1	1	1	1	1	1	1	1	1	1	0	1	1	1	1	1	1	1	1	0	546	1	1	1	1	1	1	1	1	1	1	1	1	1	1	1	1	1	1	1	1	1
Male	1357	1	1	1	1	1	1	1	1	0	1	1	1	1	1	1	1	1	1	1	1	1	1517	1	1	1	1	1	1	1	1	1	1	1	1	1	1	1	1	1	1	1	1	1
Female	454	1	0	1	0	0	0	1	1	1	0	1	0	0	1	0	1	0	0	0	0	0	646	1	0	1	1	0	1	1	1	1	0	1	0	0	1	0	1	0	0	0	1	0
Female	597	1	1	1	1	1	1	1	1	1	0	1	0	1	1	0	1	1	0	0	1	0	784	1	1	1	1	0	1	1	1	1	0	1	0	0	1	1	1	1	0	1	1	1
Female	1164	1	1	1	1	1	1	1	1	1	1	1	1	1	1	1	1	1	1	1	1	1	1357	1	1	1	1	1	1	1	1	1	1	1	1	1	1	1	1	1	1	1	1	1
Female	352	0	0	0	0	0	0	0	0	0	0	0	0	0	0	0	0	0	0	0	0	0	544	1	0	0	0	0	1	1	1	1	0	1	0	0	1	0	1	1	0	0	0	1
Male	496	1	0	1	1	0	1	1	1	1	0	1	0	1	1	0	1	0	0	1	1	1	691	1	0	1	1	0	1	1	0	1	0	1	0	1	1	0	1	0	0	1	1	0
Male	1236	1	1	1	1	1	1	1	1	0	1	1	1	1	1	1	1	1	1	1	1	1	1436	1	1	1	1	1	1	1	1	1	1	1	1	1	1	1	1	1	1	0	1	1
Male	944	1	0	1	1	0	1	1	1	0	1	1	0	1	1	0	1	1	0	0	0	1	1147	1	0	1	1	0	1	1	1	1	0	1	0	0	1	1	1	1	1	1	1	1
Male	1432	1	1	1	1	1	1	1	1	1	1	1	1	1	1	1	1	1	1	1	1	1	1617	1	1	1	1	1	1	1	1	1	1	1	1	1	1	1	1	1	1	1	1	1
Male	761	1	0	1	0	0	1	1	1	1	1	1	0	0	1	0	1	1	0	0	1	1	944	1	0	1	0	0	1	1	1	1	1	1	0	1	1	0	1	1	1	0	1	1
Female	1190	1	0	1	1	0	1	1	1	1	1	1	1	1	1	1	1	1	1	1	1	1	1372	1	1	1	1	1	1	1	1	1	1	1	1	1	1	1	1	1	1	1	1	1
Male	768	1	1	1	1	0	1	1	1	1	0	1	0	1	1	0	1	1	0	0	1	0	955	1	0	1	1	0	1	1	1	0	0	1	0	1	1	1	1	1	0	1	1	1
Female	502	1	0	1	1	0	0	1	1	1	0	1	0	0	1	0	1	0	0	0	0	0	689	1	0	1	0	0	1	1	1	1	0	1	0	0	1	0	1	0	0	0	1	0
Male	1066	1	1	1	1	1	1	1	1	1	1	1	0	1	1	0	1	1	0	1	1	1	1248	1	1	1	1	0	1	1	1	1	1	1	1	1	1	1	1	1	1	0	1	1
Female	1053	1	1	1	1	0	1	1	1	1	1	1	0	1	1	1	1	1	1	1	1	0	1244	1	1	1	1	1	1	1	1	1	0	1	1	1	1	1	1	1	1	0	1	1
Female	1313	0	1	1	1	1	1	1	1	1	1	1	1	1	1	1	1	1	1	1	1	1	1502	1	1	1	1	1	1	1	1	1	1	1	1	1	1	1	1	1	1	1	1	1
Male	1273	0	1	1	1	1	1	1	1	1	1	1	0	1	1	0	1	1	1	1	1	1	1460	1	1	1	1	1	1	1	1	1	1	1	1	1	1	1	1	1	1	1	1	1
Female	377	0	0	1	0	0	0	1	0	0	0	1	0	1	1	0	1	1	0	0	0	0	564	1	0	1	0	0	1	1	1	1	0	1	0	1	1	0	1	1	0	0	1	1
Male	1383	1	0	1	1	0	1	1	1	1	1	1	0	1	1	1	1	1	0	1	1	1	1570	1	0	1	1	1	1	1	1	1	1	1	0	1	1	1	1	1	0	1	1	1
Male	1009	1	1	1	1	0	1	1	1	0	0	1	1	1	1	1	1	1	1	1	1	1	1194	1	0	1	1	1	1	1	1	0	1	1	1	1	1	1	1	1	1	1	1	1
Female	1256	1	0	1	1	1	1	1	1	1	1	1	1	1	1	1	1	1	0	1	1	1	1453	1	1	1	1	1	1	1	1	1	1	1	1	1	1	1	1	1	1	1	1	1
Male	378	1	0	0	0	0	1	0	1	1	0	1	0	0	1	0	0	1	0	0	0	0	561	1	0	1	1	0	1	1	1	1	1	1	0	1	1	0	1	1	0	0	1	1
Male	1294	1	1	1	0	1	1	1	1	1	0	1	0	1	1	1	1	1	0	1	1	1	1482	1	1	1	1	1	1	1	1	1	1	1	0	1	1	1	1	1	1	1	1	1
Male	1238	1	1	1	1	1	1	1	1	1	1	1	1	1	1	1	1	1	1	1	1	1	1435	1	1	1	1	1	1	1	1	0	1	1	1	1	1	1	1	1	1	1	1	1
Female	442	1	0	1	0	0	0	1	1	1	0	1	0	0	1	0	1	0	0	0	0	0	639	1	1	1	0	0	1	1	1	0	0	1	0	0	1	0	1	0	0	0	0	1
