# Supplementary material for: The Early Social Cognition Inventory (ESCI): An examination of its psychometric properties from birth to 47 months
Source: Behav Res Methods. 2021 Sep 10;54(3):1200–26. doi: 10.3758/s13428-021-01628-z (PMC9170618; doi:10.3758/s13428-021-01628-z)
Supplement: Supplementary file 7 — (CSV 3 kb) [file 13428_2021_1628_MOESM7_ESM.csv]

	time1																						time2
child gender	age_days	q1	q2	q3	q4	q5	q6	q7	q8	q9	q10	q11	q12	q13	q14	q15	q16	q17	q18	q19	q20	q21	age_days	q1	q2	q3	q4	q5	q6	q7	q8	q9	q10	q11	q12	q13	q14	q15	q16	q17	q18	q19	q20	q21
Male	211	0	0	0	0	0	0	0	0	0	0	0	0	0	0	0	0	0	0	0	0	0	588	1	0	1	0	0	1	1	1	0	0	1	0	0	1	0	1	0	0	0	0	0
Male	263	1	0	0	0	0	0	1	1	1	0	1	0	0	0	0	0	0	0	0	0	0	641	1	0	1	0	0	1	1	1	1	1	1	0	0	1	0	1	0	0	0	0	1
Male	608	1	1	1	0	0	1	1	1	1	0	1	0	1	1	1	1	1	0	1	1	1	1041	1	1	1	1	0	1	1	1	1	1	1	0	1	1	1	1	1	1	1	1	1
Male	130	1	0	1	0	0	0	1	1	0	0	1	0	0	0	0	0	1	0	0	0	1	505	1	0	1	1	0	1	1	1	1	1	1	0	0	1	1	1	1	0	0	1	0
Male	332	1	0	1	0	0	0	1	1	0	0	1	0	0	1	0	1	1	0	0	0	0	705	1	1	1	1	0	1	1	1	1	0	1	0	1	1	0	1	1	1	0	1	1
Male	643	1	1	1	1	0	1	1	1	1	0	1	0	1	1	0	1	1	1	0	1	1	1022	1	1	1	1	0	1	1	1	1	0	1	0	1	1	0	1	1	1	0	1	1
Female	642	1	0	1	0	0	1	1	1	1	1	1	0	1	1	0	1	1	0	0	1	1	1019	1	1	1	1	1	1	1	1	1	1	1	1	1	1	0	1	1	1	1	1	1
Female	162	0	0	0	0	0	0	0	0	0	0	0	0	0	0	0	0	0	0	0	0	0	522	1	0	1	0	0	1	1	1	1	0	1	0	0	1	0	1	1	0	0	1	0
Female	841	1	0	1	1	0	1	1	1	1	0	1	0	1	1	0	1	1	0	0	1	1	1218	1	1	1	1	0	1	1	1	0	1	1	1	1	1	1	1	1	1	0	1	1
Female	921	1	1	1	1	1	1	1	1	1	1	1	0	0	1	1	1	1	0	0	1	1	1356	1	1	1	1	1	1	1	1	1	1	1	1	1	1	1	1	1	1	0	1	1
Male	811	1	1	1	1	1	1	1	1	1	1	1	0	1	1	1	1	1	1	1	1	1	1188	1	1	1	1	1	1	1	1	1	1	1	1	1	1	1	1	1	1	1	1	1
Male	90	1	0	0	0	0	0	0	0	0	0	0	0	0	0	0	0	1	0	0	0	0	467	1	0	1	0	0	0	0	1	1	0	1	0	0	0	0	0	1	0	0	0	0
Female	330	1	0	1	0	0	1	1	1	1	0	1	0	0	1	0	0	0	0	0	0	0	763	1	1	1	1	1	1	1	1	1	0	1	0	1	1	1	1	1	1	0	1	1
Male	95	0	0	0	0	0	0	1	0	0	0	0	0	0	0	0	0	0	0	0	0	0	471	1	0	1	0	0	1	1	1	1	1	1	0	1	1	0	1	1	0	0	0	1
Male	569	0	1	1	0	0	1	1	1	0	0	1	0	0	1	0	1	0	0	0	1	0	983	1	1	1	1	0	1	1	1	1	1	1	0	1	1	1	1	1	1	0	1	0
Male	391	1	0	1	1	0	0	1	1	1	1	1	0	0	1	0	1	1	0	0	0	1	785	1	1	1	1	1	1	1	1	1	1	1	0	0	1	1	1	1	0	1	1	1
Female	301	1	0	1	1	0	1	1	1	1	0	1	0	1	1	0	1	1	0	0	0	0	732	1	1	1	1	0	1	1	1	1	0	1	0	1	1	1	1	1	0	1	1	0
Male	33	0	0	0	0	0	0	0	0	0	0	0	0	0	0	0	0	0	0	0	0	0	429	1	1	1	0	0	1	1	1	1	0	1	0	1	1	0	1	1	0	0	1	1
Male	119	0	0	0	0	0	0	0	0	1	0	0	0	0	0	0	0	0	0	0	0	0	497	0	0	0	0	0	1	1	0	1	0	1	0	0	1	0	0	0	0	0	0	0
Male	336	1	0	1	0	0	0	0	1	1	0	1	0	0	1	0	0	0	0	0	0	0	727	1	0	1	1	0	1	1	1	1	0	1	0	0	1	0	1	0	0	1	1	0
Female	201	0	0	1	0	0	0	1	0	1	0	0	0	0	1	0	0	0	0	0	0	0	614	1	0	1	1	0	1	1	1	1	0	1	0	0	1	0	1	0	0	0	1	0
Male	832	1	0	1	1	1	1	1	1	1	1	1	0	1	1	0	1	1	0	1	1	1	1261	1	1	1	1	0	1	1	1	1	1	1	0	1	1	1	0	1	1	0	1	1
Male	182	0	0	1	0	0	0	0	0	0	0	0	0	0	0	0	0	1	0	0	0	0	593	1	0	1	1	1	1	1	1	1	1	1	0	0	1	0	1	0	0	1	1	1
Female	360	1	1	1	1	1	1	1	1	1	1	1	0	1	1	0	1	1	0	0	0	1	715	1	1	1	1	0	1	1	1	1	0	1	1	1	1	1	1	1	0	1	1	1
Female	52	1	0	0	0	0	0	0	0	0	0	0	0	0	0	0	0	0	0	0	0	0	426	1	0	0	0	0	0	1	1	1	0	1	0	0	1	0	1	0	0	0	0	0
Male	399	1	0	1	1	0	1	1	1	1	0	1	0	0	1	0	1	1	0	0	0	0	759	1	1	1	1	0	0	1	1	1	1	1	0	0	1	0	1	1	0	1	0	1
Male	863	1	1	1	0	0	1	1	1	1	0	1	0	1	1	0	0	0	0	0	0	0	1218	1	1	1	0	0	1	1	1	1	1	1	0	1	1	1	1	1	0	0	1	1
Male	273	1	0	1	0	0	1	1	1	1	0	1	0	1	1	0	0	1	0	0	0	0	647	1	1	1	1	0	1	1	1	1	1	1	0	1	1	0	1	1	0	0	1	1
Male	556	1	1	1	0	0	1	1	1	1	0	1	0	0	1	0	1	1	0	1	1	1	913	1	1	1	1	1	1	1	1	1	1	1	1	1	1	1	1	1	1	0	1	1
Male	206	1	0	1	0	0	1	1	1	1	0	1	0	1	0	0	0	1	0	0	0	1	580	1	0	1	1	0	1	1	1	1	0	1	0	1	1	0	1	1	0	0	1	1
Female	145	1	0	0	0	0	1	1	1	1	0	1	0	0	0	0	0	1	0	1	0	0	519	1	1	1	1	1	1	1	1	1	1	1	0	1	1	0	1	1	0	1	1	1
Female	542	1	0	1	1	0	1	1	1	1	0	1	0	0	1	0	1	0	0	0	0	0	952	1	1	1	1	1	1	1	1	1	1	1	1	1	1	1	1	1	0	1	0	1
Male	89	0	0	0	0	0	0	0	0	0	0	0	0	0	0	0	0	0	0	0	0	0	442	1	0	1	0	0	1	1	1	1	0	1	0	0	1	0	1	1	0	0	0	0
Male	617	1	1	1	1	0	0	1	1	1	0	1	0	0	1	0	1	1	0	0	0	0	972	1	1	1	1	0	1	1	1	1	1	1	0	1	1	1	1	1	1	1	1	1
Female	779	1	1	1	1	1	1	1	1	1	1	1	0	1	1	0	1	1	1	1	1	1	1169	1	1	1	1	1	1	1	1	1	1	1	1	1	1	1	1	1	1	1	1	1
Male	336	1	0	1	0	0	0	0	1	1	0	1	0	0	0	0	0	1	0	0	0	0	730	1	0	1	0	0	1	1	1	1	0	1	0	1	1	0	1	0	0	0	0	1
Male	439	0	0	1	0	0	1	1	1	0	0	1	0	0	1	0	1	0	0	0	0	0	833	1	1	1	1	0	1	1	1	1	0	1	0	0	1	1	1	1	0	0	1	1
Male	154	0	0	0	0	0	0	1	0	1	0	0	0	0	0	0	0	0	0	0	0	0	577	1	0	0	0	0	1	1	1	1	0	1	0	0	1	0	1	0	0	0	0	1
Male	811	1	1	1	1	0	0	0	1	1	0	1	0	0	1	0	1	0	0	0	0	0	1184	1	0	1	1	0	1	1	1	1	1	1	0	1	0	0	1	0	0	1	0	1
