# Supplementary material for: The Early Social Cognition Inventory (ESCI): An examination of its psychometric properties from birth to 47 months
Source: Behav Res Methods. 2021 Sep 10;54(3):1200–26. doi: 10.3758/s13428-021-01628-z (PMC9170618; doi:10.3758/s13428-021-01628-z)
Supplement: Supplementary file 8 — (CSV 3 kb) [file 13428_2021_1628_MOESM8_ESM.csv]

	parent1																						parent2
child gender	age_days	q1	q2	q3	q4	q5	q6	q7	q8	q9	q10	q11	q12	q13	q14	q15	q16	q17	q18	q19	q20	q21	age_days	q1	q2	q3	q4	q5	q6	q7	q8	q9	q10	q11	q12	q13	q14	q15	q16	q17	q18	q19	q20	q21
Female	497	0	1	0	1	0	1	1	1	0	1	1	0	1	1	0	1	0	0	0	0	1	497	1	0	0	0	0	0	1	1	0	1	1	0	1	1	0	1	0	0	0	0	1
Male	675	1	1	1	1	0	1	1	1	1	0	1	0	1	1	0	1	1	0	0	0	0	675	1	1	1	0	1	1	1	1	1	0	1	0	1	1	0	1	1	1	0	1	0
Male	517	1	0	0	0	0	1	1	1	1	0	1	0	0	1	0	1	0	0	0	1	0	517	1	0	1	0	0	1	1	1	0	0	1	0	0	1	0	1	1	0	0	1	1
Male	832	1	0	1	1	1	1	1	1	1	1	1	0	1	1	0	1	1	0	1	1	1	833	1	1	1	1	1	1	1	1	1	1	1	1	1	1	1	1	1	1	1	1	1
Male	1117	1	1	1	1	1	1	1	1	0	1	1	1	1	1	1	1	1	1	1	1	1	1117	1	1	1	1	1	1	1	1	0	1	1	1	1	1	1	1	1	1	1	1	1
Female	89	0	0	0	0	0	0	0	0	0	0	0	0	0	0	0	0	0	0	0	0	0	89	0	0	0	0	0	0	0	0	0	0	0	0	0	0	0	0	0	0	0	0	0
Male	47	0	0	1	0	0	0	0	0	0	0	0	0	0	0	0	0	0	0	0	0	0	47	0	0	1	0	0	0	0	0	0	0	0	0	1	0	0	0	0	0	0	0	0
Female	348	1	0	0	0	0	0	1	1	1	0	1	0	0	0	0	0	0	0	0	0	0	348	1	0	0	0	0	0	1	0	1	0	1	0	0	0	0	0	0	0	0	0	1
Female	348	1	0	0	0	0	0	1	1	1	0	1	0	0	0	0	0	0	0	0	0	0	348	1	0	0	0	0	0	1	0	1	0	1	0	0	0	0	0	0	0	0	0	1
Female	1123	1	1	1	1	1	1	1	1	1	1	1	1	1	1	1	1	1	1	1	1	1	1123	1	1	1	1	1	1	1	1	1	1	1	1	1	1	1	1	1	1	1	1	1
Male	1030	1	1	1	1	0	1	1	1	1	1	1	0	1	1	1	1	1	1	1	1	1	1030	1	1	1	1	1	1	1	1	1	1	1	1	1	1	1	1	1	1	1	1	1
Female	442	1	1	1	0	0	0	1	1	1	0	1	0	0	1	0	1	0	0	0	0	1	442	1	1	1	0	0	0	1	1	1	0	1	0	0	1	0	1	0	0	0	0	1
Female	31	0	0	0	0	0	0	0	0	0	0	0	0	0	0	0	0	0	0	0	0	0	31	0	0	0	0	0	0	0	0	1	0	0	0	0	0	0	0	0	0	0	0	0
Male	101	1	0	1	0	0	0	0	1	1	0	1	0	0	0	0	0	0	0	0	0	0	101	1	0	0	0	0	0	1	1	1	0	1	0	0	0	0	0	0	0	0	0	0
Female	480	1	0	0	0	0	1	1	1	1	0	1	0	0	1	0	1	0	0	0	0	0	480	1	0	0	0	0	1	1	1	1	0	1	0	0	1	0	1	0	0	0	0	0
Female	745	1	1	1	1	1	1	1	1	1	0	1	0	1	1	0	1	1	0	1	1	1	745	1	1	1	1	1	1	1	1	1	0	1	0	1	1	0	1	1	0	1	1	1
Female	473	1	0	1	0	1	1	1	1	1	0	1	0	0	1	0	1	1	0	0	0	0	473	1	1	1	1	0	1	1	1	1	0	1	0	1	1	0	1	1	0	1	0	1
Female	815	1	0	1	1	0	1	1	1	1	0	1	0	1	1	1	1	1	1	1	1	0	815	1	1	1	1	1	1	1	1	1	0	1	1	1	1	0	1	1	1	0	1	0
Male	108	1	0	0	0	0	0	0	0	1	0	0	0	0	0	0	0	0	0	0	0	0	108	1	0	0	0	0	0	0	0	1	0	0	0	0	0	0	0	0	0	0	0	0
Male	206	1	0	1	0	0	1	1	1	1	0	1	0	1	0	0	0	1	0	0	0	1	206	1	0	1	0	1	1	1	1	1	0	1	0	0	0	0	0	0	0	0	0	0
Male	52	0	0	0	0	0	0	0	0	0	0	0	0	0	0	0	0	0	0	0	0	0	53	0	0	0	0	0	0	0	0	0	0	0	0	0	0	0	0	0	0	0	0	0
Male	182	0	0	1	0	0	0	0	0	0	0	0	0	0	0	0	0	1	0	0	0	0	183	0	0	0	0	0	0	1	1	1	0	0	0	0	0	0	0	0	0	0	0	0
Female	841	1	0	1	1	0	1	1	1	1	0	1	0	1	1	0	1	1	0	0	1	1	864	1	1	1	1	0	1	1	1	0	1	1	1	1	1	1	1	1	1	0	1	1
Male	936	1	1	1	1	1	1	1	1	1	1	1	0	0	1	0	1	1	0	0	1	1	936	1	1	1	1	0	1	1	1	1	1	1	0	0	1	0	1	1	0	0	1	1
Male	154	0	0	0	0	0	0	1	0	1	0	0	0	0	0	0	0	0	0	0	0	0	130	0	0	0	0	0	0	1	0	1	0	0	0	0	0	0	0	0	0	0	0	0
Male	126	0	0	0	0	0	0	0	0	1	0	0	0	0	0	0	0	0	0	0	0	0	126	0	0	0	0	0	0	0	0	0	0	1	0	0	0	0	0	0	0	0	0	0
Female	472	1	1	1	1	1	1	1	1	1	1	1	1	1	1	1	1	1	1	1	1	0	472	1	1	1	0	1	1	1	1	1	1	1	1	1	1	1	1	1	1	1	1	0
Female	931	1	0	1	1	1	1	1	1	1	0	1	0	1	1	1	1	1	1	0	1	1	931	1	0	1	1	1	1	1	1	1	1	1	1	1	1	1	1	1	1	1	1	1
Female	409	0	0	1	0	0	1	1	1	0	0	1	0	0	1	0	1	0	0	0	0	0	409	0	0	1	0	0	1	1	1	1	0	1	0	1	1	0	1	1	0	0	0	0
Male	379	1	0	1	0	1	0	1	1	1	0	1	0	0	1	0	1	0	0	0	0	0	379	1	0	1	0	0	1	1	1	1	0	1	0	1	1	0	1	1	0	0	1	0
Female	715	1	1	1	1	0	1	1	1	1	0	1	1	1	1	1	1	1	0	1	1	1	715	1	1	1	1	0	1	1	1	1	0	1	1	1	1	1	1	1	0	1	1	1
Male	369	1	0	1	0	0	0	0	1	1	0	1	0	0	1	0	1	1	0	0	0	0	369	1	0	1	1	0	1	1	0	1	0	1	0	0	1	0	1	1	0	0	0	0
Female	59	0	0	0	0	0	0	0	0	0	0	0	0	0	0	0	0	0	0	0	0	0	66	0	0	0	0	0	0	0	0	0	0	0	0	0	0	0	0	0	0	0	0	0
Male	1340	1	1	1	1	0	1	1	1	1	0	1	1	1	1	1	1	1	1	0	1	1	1349	1	1	1	1	0	1	1	1	0	0	1	0	0	0	0	1	0	1	0	0	1
Female	1110	1	1	1	1	1	1	1	1	1	1	1	0	1	1	1	1	1	1	1	1	1	1110	1	1	1	1	1	1	1	1	1	1	1	0	1	1	1	1	1	0	1	1	1
Female	352	0	0	0	0	0	0	0	0	0	0	0	0	0	0	0	0	0	0	0	0	0	353	0	0	0	0	0	0	0	0	0	0	0	0	0	0	0	0	0	0	0	0	0
